# Supplementary material for: N-[3-(Benzyl­dimethyl­aza­nium­yl)prop­yl]-N′,N′,N′′,N′′-tetra­methyl­guanidinium bis­(tetra­phenyl­borate)
Source: Acta Crystallogr Sect E Struct Rep Online. 2013 May 18;69(Pt 6):o899. doi: 10.1107/S1600536813012786 (PMC3685056; doi:10.1107/S1600536813012786)
Supplement: Supplementary file 1 [file e-69-0o899-sup1.cif]

##############################################################################
#                                                                            #
# This CIF contains the data in a paper accepted for publication in          #
# Acta Crystallographica Section E. It conforms to the requirements of       #
# Notes for Authors for Acta Crystallographica Section E, and has been       #
# peer reviewed under the auspices of the IUCr Commission on Journals.       #
#                                                                            #
# Full details of the Crystallographic Information File format               #
# are given in the paper "The Crystallographic Information File (CIF):       #
# a New Standard Archive File for Crystallography" by S. R. Hall, F. H.      #
# Allen and I. D. Brown [Acta Cryst. (1991), A47, 655-685].                  #
#                                                                            #
# The current version of the core CIF dictionary is obtainable from          #
# ftp://ftp.iucr.org/pub/cif_core.dic.                                       #
#                                                                            #
# Software is freely available for graphical display of the structure(s)     #
# in this CIF. For information consult the CIF software page                 #
# http://www.iucr.org/resources/cif/software.                                #
#                                                                            #
# This file may be used for bona fide research purposes within the           #
# scientific community so long as proper attribution is given to the journal # 
# article from which it was obtained.                                        #
#                                                                            #
##############################################################################
data_I
_audit_creation_method     SHELXL97
_chemical_name_systematic
;\
<i>N</i>-[3-(Benzyldimethylazaniumyl)propyl]-\
<i>N</i>',<i>N</i>',<i>N</i>'',<i>N</i>''-tetramethylguanidinium
bis(tetraphenylborate)
;
_chemical_name_common     ?
_chemical_formula_moiety     'C17 H32 N4 2+, 2(C24 H20 B -)'
_chemical_formula_sum     'C65 H72 B2 N4'
_chemical_formula_iupac     'C17 H32 N4 2+, 2C24 H20 B -'
_chemical_formula_weight     930.89
_chemical_melting_point     ?
_symmetry_cell_setting     monoclinic
_symmetry_space_group_name_H-M     'C c'
_symmetry_space_group_name_Hall     'C -2yc'
loop_
    _symmetry_equiv_pos_as_xyz
    'x, y, z'
    'x, -y, z+1/2'
    'x+1/2, y+1/2, z'
    'x+1/2, -y+1/2, z+1/2'
_cell_length_a     17.1981(3)
_cell_length_b     17.3466(3)
_cell_length_c     17.8082(4)
_cell_angle_alpha     90.00
_cell_angle_beta     94.1820(10)
_cell_angle_gamma     90.00
_cell_volume     5298.55(18)
_cell_formula_units_Z     4
_cell_measurement_reflns_used     6274
_cell_measurement_theta_min     0.41
_cell_measurement_theta_max     28.28
_cell_measurement_temperature     293(2)
_exptl_crystal_description     block
_exptl_crystal_colour     colorless
_exptl_crystal_size_max     0.19
_exptl_crystal_size_mid     0.17
_exptl_crystal_size_min     0.13
_exptl_crystal_density_diffrn     1.167
_exptl_crystal_density_meas     ?
_exptl_crystal_density_method     'not measured'
_exptl_crystal_F_000     2000
_exptl_absorpt_coefficient_mu     0.067
_exptl_absorpt_correction_type     none
_exptl_absorpt_process_details     ?
_exptl_absorpt_correction_T_min     ?
_exptl_absorpt_correction_T_max     ?
_exptl_special_details     ?
_diffrn_ambient_temperature     293(2)
_diffrn_radiation_type     MoK\a
_diffrn_radiation_wavelength     0.71073
_diffrn_radiation_source     'sealed tube'
_diffrn_radiation_monochromator     graphite
_diffrn_measurement_device_type     'Bruker--Nonius KappaCCD'
_diffrn_measurement_method     '\f scans, and \w scans'
_diffrn_detector_area_resol_mean     ?
_diffrn_reflns_number     6442
_diffrn_reflns_av_R_equivalents     0.0000
_diffrn_reflns_av_sigmaI/netI     0.0258
_diffrn_reflns_theta_min     1.67
_diffrn_reflns_theta_max     28.23
_diffrn_reflns_theta_full     28.23
_diffrn_measured_fraction_theta_max     0.985
_diffrn_measured_fraction_theta_full     0.985
_diffrn_reflns_limit_h_min     -22
_diffrn_reflns_limit_h_max     22
_diffrn_reflns_limit_k_min     0
_diffrn_reflns_limit_k_max     23
_diffrn_reflns_limit_l_min     0
_diffrn_reflns_limit_l_max     23
_diffrn_standards_number     0
_diffrn_standards_interval_count     0
_diffrn_standards_interval_time     0
_diffrn_standards_decay_%     ?
_refine_special_details
;
Refinement of <i>F</i>^2^ against ALL reflections. The weighted <i>R</i>-factor
<i>wR</i> and goodness of fit <i>S</i> are based on <i>F</i>^2^, conventional
<i>R</i>-factors <i>R</i> are based on <i>F</i>, with <i>F</i> set to zero for
negative <i>F</i>^2^. The threshold expression of <i>F</i>^2^ >
\s(<i>F</i>^2^) is used only for calculating <i>R</i>-factors(gt) <i>etc</i>.
and is not relevant to the choice of reflections for refinement.
<i>R</i>-factors based on <i>F</i>^2^ are statistically about twice as large
as those based on <i>F</i>, and <i>R</i>- factors based on ALL data will be
even larger.
;
_reflns_number_total     6442
_reflns_number_gt     5242
_reflns_threshold_expression     I>2\s(I)
_refine_ls_structure_factor_coef     Fsqd
_refine_ls_matrix_type     full
_refine_ls_R_factor_all     0.0605
_refine_ls_R_factor_gt     0.0425
_refine_ls_wR_factor_gt     0.0984
_refine_ls_wR_factor_ref     0.1103
_refine_ls_goodness_of_fit_ref     1.052
_refine_ls_restrained_S_all     1.052
_refine_ls_number_reflns     6442
_refine_ls_number_parameters     650
_refine_ls_number_restraints     2
_refine_ls_hydrogen_treatment     mixed
_refine_ls_weighting_scheme     calc
_refine_ls_weighting_details
         'calc w=1/[\s^2^(Fo^2^)+(0.0457P)^2^+1.9323P] where P=(Fo^2^+2Fc^2^)/3'
_atom_sites_solution_hydrogens     difmap
_atom_sites_solution_primary     direct
_atom_sites_solution_secondary     difmap
_refine_ls_shift/su_max     0.000
_refine_ls_shift/su_mean     0.000
_refine_diff_density_max     0.172
_refine_diff_density_min     -0.148
_refine_ls_extinction_coef     ?
loop_
    _atom_type_symbol
    _atom_type_description
    _atom_type_scat_dispersion_real
    _atom_type_scat_dispersion_imag
    _atom_type_scat_source
    C C 0.0033 0.0016 'International Tables Vol C Tables 4.2.6.8 and 6.1.1.4'
    N N 0.0061 0.0033 'International Tables Vol C Tables 4.2.6.8 and 6.1.1.4'
    B B 0.0013 0.0007 'International Tables Vol C Tables 4.2.6.8 and 6.1.1.4'
    H H 0.0000 0.0000 'International Tables Vol C Tables 4.2.6.8 and 6.1.1.4'
_computing_data_collection     'COLLECT (Hooft, 2004)'
_computing_cell_refinement     'SCALEPACK (Otwinowski & Minor, 1997)'
_computing_data_reduction     'SCALEPACK (Otwinowski & Minor, 1997)'
_computing_structure_solution     'SHELXS97 (Sheldrick, 2008)'
_computing_structure_refinement     'SHELXL97 (Sheldrick, 2008)'
_computing_molecular_graphics     'DIAMOND (Brandenburg & Putz, 2005)'
_computing_publication_material     'SHELXL97 (Sheldrick, 2008)'
loop_
    _atom_site_type_symbol
    _atom_site_label
    _atom_site_fract_x
    _atom_site_fract_y
    _atom_site_fract_z
    _atom_site_U_iso_or_equiv
    _atom_site_adp_type
    _atom_site_calc_flag
    _atom_site_refinement_flags
    _atom_site_occupancy
    _atom_site_symmetry_multiplicity
    _atom_site_disorder_assembly
    _atom_site_disorder_group
    N N1 0.5085(2) 0.39414(17) 0.5440(2) 0.0773(8) Uani d . 1 1 . .
    N N2 0.57313(17) 0.32797(18) 0.64307(18) 0.0702(8) Uani d . 1 1 . .
    N N3 0.61752(19) 0.32381(18) 0.5236(2) 0.0755(9) Uani d . 1 1 . .
    H H3 0.622(3) 0.355(3) 0.487(3) 0.097(15) Uiso d . 1 1 . .
    N N4 0.52643(12) 0.09471(13) 0.49726(12) 0.0428(5) Uani d . 1 1 . .
    C C1 0.56661(19) 0.34872(17) 0.5714(2) 0.0608(8) Uani d . 1 1 . .
    C C2 0.4793(4) 0.3934(3) 0.4647(3) 0.1128(17) Uani d . 1 1 . .
    H H2A 0.4929 0.3454 0.4422 0.169 Uiso calc R 1 1 . .
    H H2B 0.5022 0.4352 0.4388 0.169 Uiso calc R 1 1 . .
    H H2C 0.4237 0.3990 0.4612 0.169 Uiso calc R 1 1 . .
    C C3 0.4783(4) 0.4576(3) 0.5896(4) 0.1197(19) Uani d . 1 1 . .
    H H3A 0.4252 0.4470 0.5994 0.180 Uiso calc R 1 1 . .
    H H3B 0.4807 0.5052 0.5624 0.180 Uiso calc R 1 1 . .
    H H3C 0.5094 0.4616 0.6364 0.180 Uiso calc R 1 1 . .
    C C4 0.6487(3) 0.3162(3) 0.6859(3) 0.0993(15) Uani d . 1 1 . .
    H H4A 0.6901 0.3293 0.6549 0.149 Uiso calc R 1 1 . .
    H H4B 0.6536 0.2631 0.7008 0.149 Uiso calc R 1 1 . .
    H H4C 0.6517 0.3484 0.7298 0.149 Uiso calc R 1 1 . .
    C C5 0.5049(3) 0.3181(3) 0.6870(3) 0.1009(15) Uani d . 1 1 . .
    H H5A 0.4586 0.3159 0.6536 0.151 Uiso calc R 1 1 . .
    H H5B 0.5014 0.3608 0.7209 0.151 Uiso calc R 1 1 . .
    H H5C 0.5100 0.2711 0.7154 0.151 Uiso calc R 1 1 . .
    C C6 0.6576(2) 0.2501(2) 0.5253(3) 0.0816(11) Uani d . 1 1 . .
    H H6A 0.6515 0.2253 0.5733 0.098 Uiso calc R 1 1 . .
    H H6B 0.7129 0.2588 0.5211 0.098 Uiso calc R 1 1 . .
    C C7 0.6271(2) 0.1969(2) 0.4623(2) 0.0769(11) Uani d . 1 1 . .
    H H7A 0.6588 0.1506 0.4637 0.092 Uiso calc R 1 1 . .
    H H7B 0.6329 0.2222 0.4145 0.092 Uiso calc R 1 1 . .
    C C8 0.54227(17) 0.17373(18) 0.46620(18) 0.0556(7) Uani d . 1 1 . .
    H H8A 0.5175 0.2115 0.4968 0.067 Uiso calc R 1 1 . .
    H H8B 0.5170 0.1769 0.4158 0.067 Uiso calc R 1 1 . .
    C C9 0.56539(19) 0.0830(2) 0.57348(17) 0.0601(8) Uani d . 1 1 . .
    H H9A 0.5510 0.0336 0.5924 0.090 Uiso calc R 1 1 . .
    H H9B 0.5494 0.1228 0.6066 0.090 Uiso calc R 1 1 . .
    H H9C 0.6209 0.0851 0.5708 0.090 Uiso calc R 1 1 . .
    C C10 0.55365(19) 0.0334(2) 0.44516(19) 0.0628(8) Uani d . 1 1 . .
    H H10A 0.6092 0.0369 0.4432 0.094 Uiso calc R 1 1 . .
    H H10B 0.5289 0.0409 0.3956 0.094 Uiso calc R 1 1 . .
    H H10C 0.5402 -0.0165 0.4635 0.094 Uiso calc R 1 1 . .
    C C11 0.43788(15) 0.08420(17) 0.49881(17) 0.0509(6) Uani d . 1 1 . .
    H H11B 0.4147 0.0882 0.4477 0.061 Uiso calc R 1 1 . .
    H H11A 0.4279 0.0325 0.5165 0.061 Uiso calc R 1 1 . .
    C C12 0.39766(14) 0.14053(17) 0.54710(17) 0.0473(6) Uani d . 1 1 . .
    C C13 0.38235(18) 0.1214(2) 0.6199(2) 0.0619(8) Uani d . 1 1 . .
    H H13 0.4015 0.0758 0.6414 0.074 Uiso calc R 1 1 . .
    C C14 0.3378(2) 0.1713(3) 0.6610(2) 0.0774(11) Uani d . 1 1 . .
    H H14 0.3269 0.1583 0.7098 0.093 Uiso calc R 1 1 . .
    C C15 0.3100(2) 0.2393(2) 0.6300(3) 0.0756(11) Uani d . 1 1 . .
    H H15 0.2814 0.2727 0.6581 0.091 Uiso calc R 1 1 . .
    C C16 0.32451(18) 0.2576(2) 0.5584(2) 0.0667(9) Uani d . 1 1 . .
    H H16 0.3052 0.3034 0.5374 0.080 Uiso calc R 1 1 . .
    C C17 0.36768(16) 0.20877(19) 0.51643(19) 0.0555(7) Uani d . 1 1 . .
    H H17 0.3767 0.2218 0.4672 0.067 Uiso calc R 1 1 . .
    B B1 0.24097(16) 0.00116(15) 0.37591(15) 0.0332(5) Uani d . 1 1 . .
    C C18 0.16773(14) 0.05003(14) 0.40683(13) 0.0363(5) Uani d . 1 1 . .
    C C19 0.17970(15) 0.10436(15) 0.46496(14) 0.0403(5) Uani d . 1 1 . .
    H H19 0.2300 0.1110 0.4869 0.048 Uiso calc R 1 1 . .
    C C20 0.12048(18) 0.14858(16) 0.49124(15) 0.0470(6) Uani d . 1 1 . .
    H H20 0.1315 0.1841 0.5297 0.056 Uiso calc R 1 1 . .
    C C21 0.04522(18) 0.14003(18) 0.46044(17) 0.0539(7) Uani d . 1 1 . .
    H H21 0.0050 0.1691 0.4783 0.065 Uiso calc R 1 1 . .
    C C22 0.03012(17) 0.0878(2) 0.4026(2) 0.0592(8) Uani d . 1 1 . .
    H H22 -0.0205 0.0816 0.3813 0.071 Uiso calc R 1 1 . .
    C C23 0.09034(16) 0.04449(18) 0.37650(16) 0.0493(6) Uani d . 1 1 . .
    H H23 0.0789 0.0102 0.3371 0.059 Uiso calc R 1 1 . .
    C C24 0.20756(14) -0.06016(15) 0.31129(13) 0.0364(5) Uani d . 1 1 . .
    C C25 0.18838(16) -0.03653(16) 0.23707(14) 0.0433(6) Uani d . 1 1 . .
    H H25 0.1983 0.0143 0.2240 0.052 Uiso calc R 1 1 . .
    C C26 0.15512(17) -0.08579(18) 0.18195(15) 0.0489(6) Uani d . 1 1 . .
    H H26 0.1425 -0.0674 0.1335 0.059 Uiso calc R 1 1 . .
    C C27 0.14083(16) -0.16161(18) 0.19889(16) 0.0489(6) Uani d . 1 1 . .
    H H27 0.1189 -0.1949 0.1622 0.059 Uiso calc R 1 1 . .
    C C28 0.15954(18) -0.18736(18) 0.27100(17) 0.0536(7) Uani d . 1 1 . .
    H H28 0.1504 -0.2385 0.2833 0.064 Uiso calc R 1 1 . .
    C C29 0.19205(16) -0.13735(16) 0.32564(15) 0.0451(6) Uani d . 1 1 . .
    H H29 0.2040 -0.1563 0.3740 0.054 Uiso calc R 1 1 . .
    C C30 0.28889(14) -0.04720(14) 0.44488(13) 0.0357(5) Uani d . 1 1 . .
    C C31 0.35062(17) -0.09641(17) 0.43046(16) 0.0483(6) Uani d . 1 1 . .
    H H31 0.3626 -0.1028 0.3808 0.058 Uiso calc R 1 1 . .
    C C32 0.39500(18) -0.13630(18) 0.48623(18) 0.0546(7) Uani d . 1 1 . .
    H H32 0.4359 -0.1676 0.4735 0.065 Uiso calc R 1 1 . .
    C C33 0.37807(19) -0.12928(18) 0.56041(17) 0.0555(7) Uani d . 1 1 . .
    H H33 0.4077 -0.1550 0.5983 0.067 Uiso calc R 1 1 . .
    C C34 0.31687(18) -0.08373(19) 0.57725(16) 0.0539(7) Uani d . 1 1 . .
    H H34 0.3042 -0.0793 0.6270 0.065 Uiso calc R 1 1 . .
    C C35 0.27340(16) -0.04405(16) 0.52109(15) 0.0441(6) Uani d . 1 1 . .
    H H35 0.2320 -0.0139 0.5346 0.053 Uiso calc R 1 1 . .
    C C36 0.30103(14) 0.06146(14) 0.33706(13) 0.0339(5) Uani d . 1 1 . .
    C C37 0.36449(15) 0.03477(16) 0.29928(16) 0.0474(6) Uani d . 1 1 . .
    H H37 0.3713 -0.0181 0.2946 0.057 Uiso calc R 1 1 . .
    C C38 0.41771(16) 0.08365(18) 0.26854(17) 0.0533(7) Uani d . 1 1 . .
    H H38 0.4597 0.0630 0.2453 0.064 Uiso calc R 1 1 . .
    C C39 0.40879(18) 0.16192(18) 0.27215(16) 0.0524(7) Uani d . 1 1 . .
    H H39 0.4450 0.1947 0.2526 0.063 Uiso calc R 1 1 . .
    C C40 0.34551(19) 0.19114(17) 0.30517(17) 0.0551(7) Uani d . 1 1 . .
    H H40 0.3375 0.2441 0.3066 0.066 Uiso calc R 1 1 . .
    C C41 0.29310(16) 0.14124(15) 0.33662(15) 0.0445(6) Uani d . 1 1 . .
    H H41 0.2506 0.1625 0.3585 0.053 Uiso calc R 1 1 . .
    B B2 0.23573(16) 0.49378(16) 0.26613(16) 0.0368(6) Uani d . 1 1 . .
    C C42 0.19430(14) 0.54596(14) 0.19683(13) 0.0363(5) Uani d . 1 1 . .
    C C43 0.13153(15) 0.59506(15) 0.20904(15) 0.0420(5) Uani d . 1 1 . .
    H H43 0.1145 0.5982 0.2573 0.050 Uiso calc R 1 1 . .
    C C44 0.09382(17) 0.63904(16) 0.15267(17) 0.0500(6) Uani d . 1 1 . .
    H H44 0.0522 0.6704 0.1635 0.060 Uiso calc R 1 1 . .
    C C45 0.11769(17) 0.63649(16) 0.08052(16) 0.0496(7) Uani d . 1 1 . .
    H H45 0.0919 0.6651 0.0422 0.060 Uiso calc R 1 1 . .
    C C46 0.18023(17) 0.59087(16) 0.06629(15) 0.0470(6) Uani d . 1 1 . .
    H H46 0.1977 0.5894 0.0181 0.056 Uiso calc R 1 1 . .
    C C47 0.21761(15) 0.54683(15) 0.12338(14) 0.0406(5) Uani d . 1 1 . .
    H H47 0.2599 0.5167 0.1121 0.049 Uiso calc R 1 1 . .
    C C48 0.30820(15) 0.44317(15) 0.23630(13) 0.0384(5) Uani d . 1 1 . .
    C C49 0.38646(17) 0.4554(2) 0.25770(18) 0.0560(7) Uani d . 1 1 . .
    H H49 0.4001 0.4951 0.2912 0.067 Uiso calc R 1 1 . .
    C C50 0.44541(19) 0.4100(2) 0.2306(2) 0.0694(9) Uani d . 1 1 . .
    H H50 0.4972 0.4194 0.2469 0.083 Uiso calc R 1 1 . .
    C C51 0.4276(2) 0.3521(2) 0.1805(2) 0.0632(9) Uani d . 1 1 . .
    H H51 0.4670 0.3229 0.1615 0.076 Uiso calc R 1 1 . .
    C C52 0.35127(19) 0.33743(18) 0.15840(17) 0.0535(7) Uani d . 1 1 . .
    H H52 0.3384 0.2976 0.1248 0.064 Uiso calc R 1 1 . .
    C C53 0.29295(18) 0.38214(17) 0.18621(16) 0.0480(6) Uani d . 1 1 . .
    H H53 0.2414 0.3710 0.1708 0.058 Uiso calc R 1 1 . .
    C C54 0.17330(15) 0.43080(15) 0.29723(13) 0.0380(5) Uani d . 1 1 . .
    C C55 0.20049(18) 0.37067(15) 0.34500(16) 0.0492(6) Uani d . 1 1 . .
    H H55 0.2537 0.3675 0.3584 0.059 Uiso calc R 1 1 . .
    C C56 0.1518(2) 0.31584(17) 0.37310(17) 0.0591(8) Uani d . 1 1 . .
    H H56 0.1724 0.2775 0.4052 0.071 Uiso calc R 1 1 . .
    C C57 0.0725(2) 0.31826(18) 0.35339(19) 0.0629(9) Uani d . 1 1 . .
    H H57 0.0394 0.2817 0.3720 0.076 Uiso calc R 1 1 . .
    C C58 0.04336(19) 0.37572(19) 0.30576(19) 0.0595(7) Uani d . 1 1 . .
    H H58 -0.0098 0.3778 0.2918 0.071 Uiso calc R 1 1 . .
    C C59 0.09315(16) 0.43037(16) 0.27868(15) 0.0458(6) Uani d . 1 1 . .
    H H59 0.0720 0.4685 0.2466 0.055 Uiso calc R 1 1 . .
    C C60 0.26902(14) 0.55380(14) 0.33323(14) 0.0378(5) Uani d . 1 1 . .
    C C61 0.27814(17) 0.53473(18) 0.40924(15) 0.0490(6) Uani d . 1 1 . .
    H H61 0.2628 0.4860 0.4241 0.059 Uiso calc R 1 1 . .
    C C62 0.30937(18) 0.5856(2) 0.46422(16) 0.0573(8) Uani d . 1 1 . .
    H H62 0.3147 0.5702 0.5144 0.069 Uiso calc R 1 1 . .
    C C63 0.33218(16) 0.65778(19) 0.44484(17) 0.0528(7) Uani d . 1 1 . .
    H H63 0.3525 0.6919 0.4815 0.063 Uiso calc R 1 1 . .
    C C64 0.3248(2) 0.67914(19) 0.37105(19) 0.0615(8) Uani d . 1 1 . .
    H H64 0.3405 0.7280 0.3570 0.074 Uiso calc R 1 1 . .
    C C65 0.2935(2) 0.62760(18) 0.31646(17) 0.0583(8) Uani d . 1 1 . .
    H H65 0.2890 0.6436 0.2665 0.070 Uiso calc R 1 1 . .
loop_
    _atom_site_aniso_label
    _atom_site_aniso_U_11
    _atom_site_aniso_U_22
    _atom_site_aniso_U_33
    _atom_site_aniso_U_12
    _atom_site_aniso_U_13
    _atom_site_aniso_U_23
    N1 0.086(2) 0.0510(16) 0.096(2) 0.0063(15) 0.0136(17) 0.0080(15)
    N2 0.0662(17) 0.0679(18) 0.0758(19) -0.0170(14) 0.0009(14) -0.0040(15)
    N3 0.0723(18) 0.0514(16) 0.107(3) -0.0109(14) 0.0335(18) 0.0011(17)
    N4 0.0407(10) 0.0412(11) 0.0462(11) 0.0073(9) 0.0008(9) -0.0046(9)
    C1 0.0577(17) 0.0404(15) 0.085(2) -0.0120(13) 0.0093(16) 0.0009(15)
    C2 0.143(5) 0.083(3) 0.112(4) 0.016(3) 0.002(3) 0.039(3)
    C3 0.116(4) 0.069(3) 0.176(6) 0.024(3) 0.023(4) -0.019(3)
    C4 0.088(3) 0.094(3) 0.111(3) -0.015(2) -0.032(3) -0.018(3)
    C5 0.091(3) 0.138(4) 0.075(3) -0.028(3) 0.016(2) 0.000(3)
    C6 0.0477(17) 0.071(2) 0.127(3) -0.0041(16) 0.011(2) -0.012(2)
    C7 0.0593(19) 0.071(2) 0.104(3) -0.0047(17) 0.037(2) -0.006(2)
    C8 0.0512(15) 0.0540(17) 0.0627(17) 0.0045(13) 0.0123(13) 0.0046(14)
    C9 0.0619(17) 0.068(2) 0.0491(15) 0.0162(15) -0.0070(13) -0.0007(14)
    C10 0.0596(17) 0.0620(19) 0.0667(19) 0.0179(15) 0.0029(15) -0.0204(16)
    C11 0.0408(13) 0.0498(16) 0.0616(16) -0.0027(12) 0.0006(12) -0.0148(13)
    C12 0.0326(11) 0.0491(15) 0.0604(16) -0.0037(10) 0.0038(11) -0.0137(12)
    C13 0.0560(17) 0.0615(19) 0.0703(19) -0.0096(14) 0.0189(15) -0.0011(16)
    C14 0.064(2) 0.093(3) 0.080(2) -0.019(2) 0.0344(19) -0.015(2)
    C15 0.0500(18) 0.076(2) 0.104(3) -0.0071(17) 0.0281(19) -0.036(2)
    C16 0.0444(15) 0.066(2) 0.089(2) 0.0067(14) 0.0058(15) -0.0163(18)
    C17 0.0406(13) 0.0636(18) 0.0615(17) 0.0059(13) -0.0014(12) -0.0089(14)
    B1 0.0357(12) 0.0337(13) 0.0301(11) -0.0013(10) 0.0027(10) -0.0021(10)
    C18 0.0379(12) 0.0378(13) 0.0340(12) -0.0012(10) 0.0075(10) 0.0015(10)
    C19 0.0414(13) 0.0417(13) 0.0380(12) -0.0012(10) 0.0040(10) 0.0002(10)
    C20 0.0640(17) 0.0403(14) 0.0381(13) 0.0052(12) 0.0134(12) 0.0007(10)
    C21 0.0507(15) 0.0534(17) 0.0601(18) 0.0137(13) 0.0197(14) 0.0031(14)
    C22 0.0375(14) 0.069(2) 0.0715(19) 0.0052(13) 0.0034(13) -0.0049(17)
    C23 0.0419(14) 0.0565(17) 0.0492(15) 0.0004(12) 0.0003(12) -0.0082(13)
    C24 0.0346(11) 0.0398(13) 0.0349(12) 0.0003(10) 0.0039(9) -0.0043(10)
    C25 0.0496(14) 0.0388(13) 0.0409(13) 0.0016(11) -0.0002(11) -0.0012(11)
    C26 0.0523(15) 0.0601(18) 0.0333(12) 0.0046(13) -0.0030(11) -0.0070(12)
    C27 0.0440(14) 0.0548(17) 0.0482(15) -0.0075(12) 0.0047(12) -0.0190(13)
    C28 0.0631(18) 0.0432(15) 0.0551(16) -0.0133(13) 0.0077(14) -0.0068(13)
    C29 0.0522(15) 0.0451(15) 0.0384(13) -0.0085(12) 0.0060(11) -0.0001(11)
    C30 0.0368(12) 0.0345(12) 0.0354(12) -0.0060(9) -0.0001(9) -0.0006(10)
    C31 0.0530(15) 0.0500(16) 0.0419(14) 0.0098(13) 0.0029(12) 0.0042(12)
    C32 0.0517(15) 0.0484(16) 0.0625(18) 0.0083(13) -0.0033(13) 0.0062(14)
    C33 0.0585(17) 0.0534(17) 0.0525(17) -0.0031(14) -0.0115(13) 0.0152(13)
    C34 0.0628(17) 0.0601(18) 0.0381(13) -0.0071(14) -0.0001(12) 0.0083(13)
    C35 0.0455(14) 0.0467(14) 0.0403(13) -0.0033(11) 0.0038(11) 0.0038(11)
    C36 0.0360(11) 0.0370(12) 0.0282(10) -0.0011(9) -0.0014(9) 0.0005(9)
    C37 0.0469(14) 0.0417(14) 0.0552(15) 0.0063(11) 0.0141(12) 0.0029(12)
    C38 0.0442(14) 0.0621(18) 0.0555(15) 0.0048(13) 0.0168(12) 0.0110(14)
    C39 0.0563(16) 0.0561(18) 0.0461(14) -0.0115(13) 0.0121(12) 0.0102(13)
    C40 0.0746(19) 0.0387(14) 0.0538(15) 0.0000(13) 0.0174(14) 0.0077(12)
    C41 0.0489(14) 0.0408(14) 0.0449(13) 0.0073(11) 0.0109(11) 0.0038(11)
    B2 0.0418(14) 0.0347(14) 0.0337(12) 0.0018(11) 0.0025(11) -0.0006(11)
    C42 0.0403(13) 0.0325(12) 0.0362(12) -0.0051(9) 0.0024(10) -0.0008(9)
    C43 0.0460(13) 0.0387(13) 0.0418(13) -0.0004(11) 0.0050(11) 0.0009(11)
    C44 0.0464(14) 0.0409(15) 0.0620(17) 0.0007(12) -0.0021(13) 0.0055(13)
    C45 0.0568(16) 0.0402(14) 0.0498(15) -0.0105(12) -0.0106(12) 0.0123(11)
    C46 0.0628(16) 0.0431(14) 0.0352(13) -0.0133(13) 0.0037(12) 0.0065(11)
    C47 0.0465(13) 0.0374(13) 0.0382(12) -0.0045(10) 0.0059(11) -0.0005(10)
    C48 0.0419(13) 0.0384(13) 0.0350(12) 0.0005(10) 0.0040(10) 0.0047(10)
    C49 0.0453(15) 0.0607(19) 0.0626(18) -0.0022(13) 0.0086(13) -0.0132(15)
    C50 0.0424(15) 0.073(2) 0.094(3) 0.0026(15) 0.0150(16) -0.009(2)
    C51 0.0595(19) 0.061(2) 0.071(2) 0.0196(15) 0.0239(17) 0.0050(16)
    C52 0.0687(19) 0.0455(15) 0.0469(15) 0.0140(14) 0.0080(14) -0.0020(12)
    C53 0.0514(14) 0.0448(14) 0.0472(14) 0.0068(12) 0.0000(12) -0.0019(12)
    C54 0.0472(13) 0.0335(12) 0.0340(12) 0.0015(10) 0.0080(10) -0.0026(9)
    C55 0.0613(16) 0.0378(14) 0.0493(15) 0.0052(12) 0.0087(13) 0.0041(11)
    C56 0.089(2) 0.0367(14) 0.0537(17) 0.0035(14) 0.0220(16) 0.0070(12)
    C57 0.085(2) 0.0439(16) 0.0645(19) -0.0135(15) 0.0340(17) -0.0001(14)
    C58 0.0527(16) 0.0587(18) 0.0691(19) -0.0081(14) 0.0181(14) -0.0049(15)
    C59 0.0487(14) 0.0417(13) 0.0478(14) -0.0011(11) 0.0099(11) 0.0007(11)
    C60 0.0387(12) 0.0368(13) 0.0378(12) 0.0032(10) 0.0021(10) -0.0017(10)
    C61 0.0574(16) 0.0493(16) 0.0407(14) -0.0009(13) 0.0074(12) -0.0011(12)
    C62 0.0583(17) 0.077(2) 0.0373(14) -0.0025(16) 0.0056(12) -0.0106(14)
    C63 0.0436(14) 0.0588(18) 0.0554(17) 0.0030(13) 0.0000(13) -0.0204(14)
    C64 0.069(2) 0.0433(16) 0.070(2) -0.0066(14) -0.0096(16) -0.0057(14)
    C65 0.082(2) 0.0446(16) 0.0460(15) -0.0094(15) -0.0107(15) 0.0051(12)
_geom_special_details
;
All e.s.d.'s (except the e.s.d. in the dihedral angle between two l.s. planes)
are estimated using the full covariance matrix. The cell e.s.d.'s are taken
into account individually in the estimation of e.s.d.'s in distances, angles
and torsion angles; correlations between e.s.d.'s in cell parameters are only
used when they are defined by crystal symmetry. An approximate (isotropic)
treatment of cell e.s.d.'s is used for estimating e.s.d.'s involving l.s.
planes.
;
loop_
    _geom_bond_atom_site_label_1
    _geom_bond_atom_site_label_2
    _geom_bond_site_symmetry_2
    _geom_bond_distance
    _geom_bond_publ_flag
    N1 C1 . 1.336(5) ?
    N1 C2 . 1.464(6) ?
    N1 C3 . 1.484(6) ?
    N2 C1 . 1.323(4) ?
    N2 C5 . 1.468(5) ?
    N2 C4 . 1.472(5) ?
    N3 C1 . 1.337(5) ?
    N3 C6 . 1.452(5) ?
    N3 H3 . 0.85(5) ?
    N4 C9 . 1.483(4) ?
    N4 C10 . 1.508(3) ?
    N4 C8 . 1.510(4) ?
    N4 C11 . 1.536(3) ?
    C2 H2A . 0.9600 ?
    C2 H2B . 0.9600 ?
    C2 H2C . 0.9600 ?
    C3 H3A . 0.9600 ?
    C3 H3B . 0.9600 ?
    C3 H3C . 0.9600 ?
    C4 H4A . 0.9600 ?
    C4 H4B . 0.9600 ?
    C4 H4C . 0.9600 ?
    C5 H5A . 0.9600 ?
    C5 H5B . 0.9600 ?
    C5 H5C . 0.9600 ?
    C6 C7 . 1.517(6) ?
    C6 H6A . 0.9700 ?
    C6 H6B . 0.9700 ?
    C7 C8 . 1.519(4) ?
    C7 H7A . 0.9700 ?
    C7 H7B . 0.9700 ?
    C8 H8A . 0.9700 ?
    C8 H8B . 0.9700 ?
    C9 H9A . 0.9600 ?
    C9 H9B . 0.9600 ?
    C9 H9C . 0.9600 ?
    C10 H10A . 0.9600 ?
    C10 H10B . 0.9600 ?
    C10 H10C . 0.9600 ?
    C11 C12 . 1.503(4) ?
    C11 H11B . 0.9700 ?
    C11 H11A . 0.9700 ?
    C12 C13 . 1.382(4) ?
    C12 C17 . 1.387(4) ?
    C13 C14 . 1.397(5) ?
    C13 H13 . 0.9300 ?
    C14 C15 . 1.374(6) ?
    C14 H14 . 0.9300 ?
    C15 C16 . 1.354(6) ?
    C15 H15 . 0.9300 ?
    C16 C17 . 1.381(4) ?
    C16 H16 . 0.9300 ?
    C17 H17 . 0.9300 ?
    B1 C24 . 1.640(3) ?
    B1 C18 . 1.646(4) ?
    B1 C36 . 1.656(3) ?
    B1 C30 . 1.657(4) ?
    C18 C23 . 1.403(4) ?
    C18 C19 . 1.404(3) ?
    C19 C20 . 1.384(4) ?
    C19 H19 . 0.9300 ?
    C20 C21 . 1.377(5) ?
    C20 H20 . 0.9300 ?
    C21 C22 . 1.382(5) ?
    C21 H21 . 0.9300 ?
    C22 C23 . 1.387(4) ?
    C22 H22 . 0.9300 ?
    C23 H23 . 0.9300 ?
    C24 C29 . 1.393(4) ?
    C24 C25 . 1.400(4) ?
    C25 C26 . 1.392(4) ?
    C25 H25 . 0.9300 ?
    C26 C27 . 1.375(4) ?
    C26 H26 . 0.9300 ?
    C27 C28 . 1.375(4) ?
    C27 H27 . 0.9300 ?
    C28 C29 . 1.390(4) ?
    C28 H28 . 0.9300 ?
    C29 H29 . 0.9300 ?
    C30 C31 . 1.401(4) ?
    C30 C35 . 1.403(3) ?
    C31 C32 . 1.392(4) ?
    C31 H31 . 0.9300 ?
    C32 C33 . 1.379(4) ?
    C32 H32 . 0.9300 ?
    C33 C34 . 1.367(5) ?
    C33 H33 . 0.9300 ?
    C34 C35 . 1.387(4) ?
    C34 H34 . 0.9300 ?
    C35 H35 . 0.9300 ?
    C36 C41 . 1.391(4) ?
    C36 C37 . 1.402(3) ?
    C37 C38 . 1.389(4) ?
    C37 H37 . 0.9300 ?
    C38 C39 . 1.368(4) ?
    C38 H38 . 0.9300 ?
    C39 C40 . 1.371(4) ?
    C39 H39 . 0.9300 ?
    C40 C41 . 1.396(4) ?
    C40 H40 . 0.9300 ?
    C41 H41 . 0.9300 ?
    B2 C48 . 1.644(4) ?
    B2 C42 . 1.650(4) ?
    B2 C54 . 1.655(4) ?
    B2 C60 . 1.655(4) ?
    C42 C47 . 1.396(3) ?
    C42 C43 . 1.404(4) ?
    C43 C44 . 1.384(4) ?
    C43 H43 . 0.9300 ?
    C44 C45 . 1.378(4) ?
    C44 H44 . 0.9300 ?
    C45 C46 . 1.374(4) ?
    C45 H45 . 0.9300 ?
    C46 C47 . 1.391(4) ?
    C46 H46 . 0.9300 ?
    C47 H47 . 0.9300 ?
    C48 C49 . 1.388(4) ?
    C48 C53 . 1.397(4) ?
    C49 C50 . 1.397(4) ?
    C49 H49 . 0.9300 ?
    C50 C51 . 1.364(5) ?
    C50 H50 . 0.9300 ?
    C51 C52 . 1.367(5) ?
    C51 H51 . 0.9300 ?
    C52 C53 . 1.388(4) ?
    C52 H52 . 0.9300 ?
    C53 H53 . 0.9300 ?
    C54 C59 . 1.394(4) ?
    C54 C55 . 1.405(4) ?
    C55 C56 . 1.385(4) ?
    C55 H55 . 0.9300 ?
    C56 C57 . 1.384(5) ?
    C56 H56 . 0.9300 ?
    C57 C58 . 1.379(5) ?
    C57 H57 . 0.9300 ?
    C58 C59 . 1.387(4) ?
    C58 H58 . 0.9300 ?
    C59 H59 . 0.9300 ?
    C60 C65 . 1.387(4) ?
    C60 C61 . 1.391(4) ?
    C61 C62 . 1.397(4) ?
    C61 H61 . 0.9300 ?
    C62 C63 . 1.363(5) ?
    C62 H62 . 0.9300 ?
    C63 C64 . 1.362(5) ?
    C63 H63 . 0.9300 ?
    C64 C65 . 1.399(4) ?
    C64 H64 . 0.9300 ?
    C65 H65 . 0.9300 ?
loop_
    _geom_angle_atom_site_label_1
    _geom_angle_atom_site_label_2
    _geom_angle_atom_site_label_3
    _geom_angle_site_symmetry_1
    _geom_angle_site_symmetry_3
    _geom_angle
    _geom_angle_publ_flag
    C1 N1 C2 . . 122.8(4) ?
    C1 N1 C3 . . 121.3(4) ?
    C2 N1 C3 . . 115.2(4) ?
    C1 N2 C5 . . 122.1(3) ?
    C1 N2 C4 . . 123.1(3) ?
    C5 N2 C4 . . 114.7(4) ?
    C1 N3 C6 . . 127.1(4) ?
    C1 N3 H3 . . 113(3) ?
    C6 N3 H3 . . 120(3) ?
    C9 N4 C10 . . 109.1(2) ?
    C9 N4 C8 . . 112.2(2) ?
    C10 N4 C8 . . 110.0(2) ?
    C9 N4 C11 . . 110.5(2) ?
    C10 N4 C11 . . 106.3(2) ?
    C8 N4 C11 . . 108.7(2) ?
    N2 C1 N1 . . 121.4(3) ?
    N2 C1 N3 . . 120.9(3) ?
    N1 C1 N3 . . 117.7(4) ?
    N1 C2 H2A . . 109.5 ?
    N1 C2 H2B . . 109.5 ?
    H2A C2 H2B . . 109.5 ?
    N1 C2 H2C . . 109.5 ?
    H2A C2 H2C . . 109.5 ?
    H2B C2 H2C . . 109.5 ?
    N1 C3 H3A . . 109.5 ?
    N1 C3 H3B . . 109.5 ?
    H3A C3 H3B . . 109.5 ?
    N1 C3 H3C . . 109.5 ?
    H3A C3 H3C . . 109.5 ?
    H3B C3 H3C . . 109.5 ?
    N2 C4 H4A . . 109.5 ?
    N2 C4 H4B . . 109.5 ?
    H4A C4 H4B . . 109.5 ?
    N2 C4 H4C . . 109.5 ?
    H4A C4 H4C . . 109.5 ?
    H4B C4 H4C . . 109.5 ?
    N2 C5 H5A . . 109.5 ?
    N2 C5 H5B . . 109.5 ?
    H5A C5 H5B . . 109.5 ?
    N2 C5 H5C . . 109.5 ?
    H5A C5 H5C . . 109.5 ?
    H5B C5 H5C . . 109.5 ?
    N3 C6 C7 . . 112.5(4) ?
    N3 C6 H6A . . 109.1 ?
    C7 C6 H6A . . 109.1 ?
    N3 C6 H6B . . 109.1 ?
    C7 C6 H6B . . 109.1 ?
    H6A C6 H6B . . 107.8 ?
    C6 C7 C8 . . 114.2(3) ?
    C6 C7 H7A . . 108.7 ?
    C8 C7 H7A . . 108.7 ?
    C6 C7 H7B . . 108.7 ?
    C8 C7 H7B . . 108.7 ?
    H7A C7 H7B . . 107.6 ?
    N4 C8 C7 . . 117.1(3) ?
    N4 C8 H8A . . 108.0 ?
    C7 C8 H8A . . 108.0 ?
    N4 C8 H8B . . 108.0 ?
    C7 C8 H8B . . 108.0 ?
    H8A C8 H8B . . 107.3 ?
    N4 C9 H9A . . 109.5 ?
    N4 C9 H9B . . 109.5 ?
    H9A C9 H9B . . 109.5 ?
    N4 C9 H9C . . 109.5 ?
    H9A C9 H9C . . 109.5 ?
    H9B C9 H9C . . 109.5 ?
    N4 C10 H10A . . 109.5 ?
    N4 C10 H10B . . 109.5 ?
    H10A C10 H10B . . 109.5 ?
    N4 C10 H10C . . 109.5 ?
    H10A C10 H10C . . 109.5 ?
    H10B C10 H10C . . 109.5 ?
    C12 C11 N4 . . 115.6(2) ?
    C12 C11 H11B . . 108.4 ?
    N4 C11 H11B . . 108.4 ?
    C12 C11 H11A . . 108.4 ?
    N4 C11 H11A . . 108.4 ?
    H11B C11 H11A . . 107.5 ?
    C13 C12 C17 . . 118.9(3) ?
    C13 C12 C11 . . 120.5(3) ?
    C17 C12 C11 . . 120.2(3) ?
    C12 C13 C14 . . 119.5(4) ?
    C12 C13 H13 . . 120.2 ?
    C14 C13 H13 . . 120.2 ?
    C15 C14 C13 . . 120.6(4) ?
    C15 C14 H14 . . 119.7 ?
    C13 C14 H14 . . 119.7 ?
    C16 C15 C14 . . 119.8(3) ?
    C16 C15 H15 . . 120.1 ?
    C14 C15 H15 . . 120.1 ?
    C15 C16 C17 . . 120.6(4) ?
    C15 C16 H16 . . 119.7 ?
    C17 C16 H16 . . 119.7 ?
    C16 C17 C12 . . 120.6(3) ?
    C16 C17 H17 . . 119.7 ?
    C12 C17 H17 . . 119.7 ?
    C24 B1 C18 . . 109.3(2) ?
    C24 B1 C36 . . 108.29(19) ?
    C18 B1 C36 . . 109.28(19) ?
    C24 B1 C30 . . 108.77(19) ?
    C18 B1 C30 . . 111.36(19) ?
    C36 B1 C30 . . 109.75(19) ?
    C23 C18 C19 . . 114.4(2) ?
    C23 C18 B1 . . 124.3(2) ?
    C19 C18 B1 . . 121.2(2) ?
    C20 C19 C18 . . 123.3(3) ?
    C20 C19 H19 . . 118.3 ?
    C18 C19 H19 . . 118.3 ?
    C21 C20 C19 . . 120.0(3) ?
    C21 C20 H20 . . 120.0 ?
    C19 C20 H20 . . 120.0 ?
    C20 C21 C22 . . 119.2(3) ?
    C20 C21 H21 . . 120.4 ?
    C22 C21 H21 . . 120.4 ?
    C21 C22 C23 . . 120.1(3) ?
    C21 C22 H22 . . 120.0 ?
    C23 C22 H22 . . 120.0 ?
    C22 C23 C18 . . 123.0(3) ?
    C22 C23 H23 . . 118.5 ?
    C18 C23 H23 . . 118.5 ?
    C29 C24 C25 . . 114.8(2) ?
    C29 C24 B1 . . 123.8(2) ?
    C25 C24 B1 . . 121.3(2) ?
    C26 C25 C24 . . 122.8(3) ?
    C26 C25 H25 . . 118.6 ?
    C24 C25 H25 . . 118.6 ?
    C27 C26 C25 . . 120.2(3) ?
    C27 C26 H26 . . 119.9 ?
    C25 C26 H26 . . 119.9 ?
    C28 C27 C26 . . 118.8(3) ?
    C28 C27 H27 . . 120.6 ?
    C26 C27 H27 . . 120.6 ?
    C27 C28 C29 . . 120.4(3) ?
    C27 C28 H28 . . 119.8 ?
    C29 C28 H28 . . 119.8 ?
    C28 C29 C24 . . 123.0(3) ?
    C28 C29 H29 . . 118.5 ?
    C24 C29 H29 . . 118.5 ?
    C31 C30 C35 . . 113.6(2) ?
    C31 C30 B1 . . 121.0(2) ?
    C35 C30 B1 . . 125.3(2) ?
    C32 C31 C30 . . 123.8(3) ?
    C32 C31 H31 . . 118.1 ?
    C30 C31 H31 . . 118.1 ?
    C33 C32 C31 . . 119.8(3) ?
    C33 C32 H32 . . 120.1 ?
    C31 C32 H32 . . 120.1 ?
    C34 C33 C32 . . 118.8(3) ?
    C34 C33 H33 . . 120.6 ?
    C32 C33 H33 . . 120.6 ?
    C33 C34 C35 . . 120.8(3) ?
    C33 C34 H34 . . 119.6 ?
    C35 C34 H34 . . 119.6 ?
    C34 C35 C30 . . 123.2(3) ?
    C34 C35 H35 . . 118.4 ?
    C30 C35 H35 . . 118.4 ?
    C41 C36 C37 . . 113.9(2) ?
    C41 C36 B1 . . 124.5(2) ?
    C37 C36 B1 . . 121.5(2) ?
    C38 C37 C36 . . 123.1(3) ?
    C38 C37 H37 . . 118.5 ?
    C36 C37 H37 . . 118.5 ?
    C39 C38 C37 . . 120.5(3) ?
    C39 C38 H38 . . 119.7 ?
    C37 C38 H38 . . 119.7 ?
    C38 C39 C40 . . 118.8(3) ?
    C38 C39 H39 . . 120.6 ?
    C40 C39 H39 . . 120.6 ?
    C39 C40 C41 . . 119.9(3) ?
    C39 C40 H40 . . 120.0 ?
    C41 C40 H40 . . 120.0 ?
    C36 C41 C40 . . 123.6(2) ?
    C36 C41 H41 . . 118.2 ?
    C40 C41 H41 . . 118.2 ?
    C48 B2 C42 . . 110.3(2) ?
    C48 B2 C54 . . 106.3(2) ?
    C42 B2 C54 . . 110.9(2) ?
    C48 B2 C60 . . 109.8(2) ?
    C42 B2 C60 . . 107.6(2) ?
    C54 B2 C60 . . 111.9(2) ?
    C47 C42 C43 . . 114.5(2) ?
    C47 C42 B2 . . 124.7(2) ?
    C43 C42 B2 . . 120.8(2) ?
    C44 C43 C42 . . 123.1(2) ?
    C44 C43 H43 . . 118.4 ?
    C42 C43 H43 . . 118.4 ?
    C45 C44 C43 . . 120.2(3) ?
    C45 C44 H44 . . 119.9 ?
    C43 C44 H44 . . 119.9 ?
    C46 C45 C44 . . 118.8(3) ?
    C46 C45 H45 . . 120.6 ?
    C44 C45 H45 . . 120.6 ?
    C45 C46 C47 . . 120.5(3) ?
    C45 C46 H46 . . 119.7 ?
    C47 C46 H46 . . 119.7 ?
    C46 C47 C42 . . 122.8(3) ?
    C46 C47 H47 . . 118.6 ?
    C42 C47 H47 . . 118.6 ?
    C49 C48 C53 . . 115.1(3) ?
    C49 C48 B2 . . 124.9(2) ?
    C53 C48 B2 . . 120.0(2) ?
    C48 C49 C50 . . 122.2(3) ?
    C48 C49 H49 . . 118.9 ?
    C50 C49 H49 . . 118.9 ?
    C51 C50 C49 . . 120.5(3) ?
    C51 C50 H50 . . 119.8 ?
    C49 C50 H50 . . 119.8 ?
    C50 C51 C52 . . 119.4(3) ?
    C50 C51 H51 . . 120.3 ?
    C52 C51 H51 . . 120.3 ?
    C51 C52 C53 . . 119.8(3) ?
    C51 C52 H52 . . 120.1 ?
    C53 C52 H52 . . 120.1 ?
    C52 C53 C48 . . 123.0(3) ?
    C52 C53 H53 . . 118.5 ?
    C48 C53 H53 . . 118.5 ?
    C59 C54 C55 . . 114.8(2) ?
    C59 C54 B2 . . 125.4(2) ?
    C55 C54 B2 . . 119.8(2) ?
    C56 C55 C54 . . 123.1(3) ?
    C56 C55 H55 . . 118.5 ?
    C54 C55 H55 . . 118.5 ?
    C57 C56 C55 . . 119.9(3) ?
    C57 C56 H56 . . 120.1 ?
    C55 C56 H56 . . 120.1 ?
    C58 C57 C56 . . 119.0(3) ?
    C58 C57 H57 . . 120.5 ?
    C56 C57 H57 . . 120.5 ?
    C57 C58 C59 . . 120.1(3) ?
    C57 C58 H58 . . 119.9 ?
    C59 C58 H58 . . 119.9 ?
    C58 C59 C54 . . 123.1(3) ?
    C58 C59 H59 . . 118.5 ?
    C54 C59 H59 . . 118.5 ?
    C65 C60 C61 . . 114.5(2) ?
    C65 C60 B2 . . 121.3(2) ?
    C61 C60 B2 . . 124.2(2) ?
    C60 C61 C62 . . 122.8(3) ?
    C60 C61 H61 . . 118.6 ?
    C62 C61 H61 . . 118.6 ?
    C63 C62 C61 . . 120.4(3) ?
    C63 C62 H62 . . 119.8 ?
    C61 C62 H62 . . 119.8 ?
    C64 C63 C62 . . 119.0(3) ?
    C64 C63 H63 . . 120.5 ?
    C62 C63 H63 . . 120.5 ?
    C63 C64 C65 . . 120.1(3) ?
    C63 C64 H64 . . 120.0 ?
    C65 C64 H64 . . 120.0 ?
    C60 C65 C64 . . 123.2(3) ?
    C60 C65 H65 . . 118.4 ?
    C64 C65 H65 . . 118.4 ?
loop_
    _geom_torsion_atom_site_label_1
    _geom_torsion_atom_site_label_2
    _geom_torsion_atom_site_label_3
    _geom_torsion_atom_site_label_4
    _geom_torsion_site_symmetry_1
    _geom_torsion_site_symmetry_2
    _geom_torsion_site_symmetry_3
    _geom_torsion_site_symmetry_4
    _geom_torsion
    _geom_torsion_publ_flag
    C5 N2 C1 N1 . . . . 31.1(5) ?
    C4 N2 C1 N1 . . . . -146.3(4) ?
    C5 N2 C1 N3 . . . . -147.9(4) ?
    C4 N2 C1 N3 . . . . 34.8(5) ?
    C2 N1 C1 N2 . . . . -154.0(4) ?
    C3 N1 C1 N2 . . . . 36.2(5) ?
    C2 N1 C1 N3 . . . . 25.0(5) ?
    C3 N1 C1 N3 . . . . -144.8(4) ?
    C6 N3 C1 N2 . . . . 32.7(5) ?
    C6 N3 C1 N1 . . . . -146.3(4) ?
    C1 N3 C6 C7 . . . . 108.1(5) ?
    N3 C6 C7 C8 . . . . -63.3(5) ?
    C9 N4 C8 C7 . . . . 55.6(4) ?
    C10 N4 C8 C7 . . . . -66.0(3) ?
    C11 N4 C8 C7 . . . . 178.0(3) ?
    C6 C7 C8 N4 . . . . -101.2(4) ?
    C9 N4 C11 C12 . . . . 62.6(3) ?
    C10 N4 C11 C12 . . . . -179.2(3) ?
    C8 N4 C11 C12 . . . . -60.9(3) ?
    N4 C11 C12 C13 . . . . -96.1(3) ?
    N4 C11 C12 C17 . . . . 91.1(3) ?
    C17 C12 C13 C14 . . . . -0.5(4) ?
    C11 C12 C13 C14 . . . . -173.4(3) ?
    C12 C13 C14 C15 . . . . -0.7(5) ?
    C13 C14 C15 C16 . . . . 1.3(5) ?
    C14 C15 C16 C17 . . . . -0.6(5) ?
    C15 C16 C17 C12 . . . . -0.7(5) ?
    C13 C12 C17 C16 . . . . 1.2(4) ?
    C11 C12 C17 C16 . . . . 174.1(3) ?
    C24 B1 C18 C23 . . . . -5.8(3) ?
    C36 B1 C18 C23 . . . . 112.6(3) ?
    C30 B1 C18 C23 . . . . -126.0(3) ?
    C24 B1 C18 C19 . . . . 177.3(2) ?
    C36 B1 C18 C19 . . . . -64.4(3) ?
    C30 B1 C18 C19 . . . . 57.0(3) ?
    C23 C18 C19 C20 . . . . 0.6(4) ?
    B1 C18 C19 C20 . . . . 177.9(2) ?
    C18 C19 C20 C21 . . . . 0.4(4) ?
    C19 C20 C21 C22 . . . . -0.9(4) ?
    C20 C21 C22 C23 . . . . 0.2(5) ?
    C21 C22 C23 C18 . . . . 0.9(5) ?
    C19 C18 C23 C22 . . . . -1.3(4) ?
    B1 C18 C23 C22 . . . . -178.5(3) ?
    C18 B1 C24 C29 . . . . -96.4(3) ?
    C36 B1 C24 C29 . . . . 144.6(2) ?
    C30 B1 C24 C29 . . . . 25.4(3) ?
    C18 B1 C24 C25 . . . . 80.0(3) ?
    C36 B1 C24 C25 . . . . -39.0(3) ?
    C30 B1 C24 C25 . . . . -158.2(2) ?
    C29 C24 C25 C26 . . . . 1.1(4) ?
    B1 C24 C25 C26 . . . . -175.7(2) ?
    C24 C25 C26 C27 . . . . -1.1(4) ?
    C25 C26 C27 C28 . . . . 0.4(4) ?
    C26 C27 C28 C29 . . . . 0.2(4) ?
    C27 C28 C29 C24 . . . . -0.2(5) ?
    C25 C24 C29 C28 . . . . -0.4(4) ?
    B1 C24 C29 C28 . . . . 176.2(3) ?
    C24 B1 C30 C31 . . . . 55.6(3) ?
    C18 B1 C30 C31 . . . . 176.2(2) ?
    C36 B1 C30 C31 . . . . -62.7(3) ?
    C24 B1 C30 C35 . . . . -124.4(3) ?
    C18 B1 C30 C35 . . . . -3.8(3) ?
    C36 B1 C30 C35 . . . . 117.3(3) ?
    C35 C30 C31 C32 . . . . -2.5(4) ?
    B1 C30 C31 C32 . . . . 177.5(3) ?
    C30 C31 C32 C33 . . . . 1.1(5) ?
    C31 C32 C33 C34 . . . . 0.9(5) ?
    C32 C33 C34 C35 . . . . -1.2(5) ?
    C33 C34 C35 C30 . . . . -0.4(5) ?
    C31 C30 C35 C34 . . . . 2.2(4) ?
    B1 C30 C35 C34 . . . . -177.8(3) ?
    C24 B1 C36 C41 . . . . 123.8(3) ?
    C18 B1 C36 C41 . . . . 4.7(3) ?
    C30 B1 C36 C41 . . . . -117.7(3) ?
    C24 B1 C36 C37 . . . . -54.5(3) ?
    C18 B1 C36 C37 . . . . -173.5(2) ?
    C30 B1 C36 C37 . . . . 64.1(3) ?
    C41 C36 C37 C38 . . . . 4.1(4) ?
    B1 C36 C37 C38 . . . . -177.5(2) ?
    C36 C37 C38 C39 . . . . -1.9(5) ?
    C37 C38 C39 C40 . . . . -1.4(5) ?
    C38 C39 C40 C41 . . . . 2.2(5) ?
    C37 C36 C41 C40 . . . . -3.3(4) ?
    B1 C36 C41 C40 . . . . 178.4(3) ?
    C39 C40 C41 C36 . . . . 0.3(5) ?
    C48 B2 C42 C47 . . . . 0.0(3) ?
    C54 B2 C42 C47 . . . . -117.5(3) ?
    C60 B2 C42 C47 . . . . 119.8(2) ?
    C48 B2 C42 C43 . . . . -179.0(2) ?
    C54 B2 C42 C43 . . . . 63.4(3) ?
    C60 B2 C42 C43 . . . . -59.2(3) ?
    C47 C42 C43 C44 . . . . 2.0(4) ?
    B2 C42 C43 C44 . . . . -178.8(2) ?
    C42 C43 C44 C45 . . . . -0.5(4) ?
    C43 C44 C45 C46 . . . . -1.3(4) ?
    C44 C45 C46 C47 . . . . 1.4(4) ?
    C45 C46 C47 C42 . . . . 0.3(4) ?
    C43 C42 C47 C46 . . . . -1.9(4) ?
    B2 C42 C47 C46 . . . . 179.0(2) ?
    C42 B2 C48 C49 . . . . 111.4(3) ?
    C54 B2 C48 C49 . . . . -128.3(3) ?
    C60 B2 C48 C49 . . . . -7.1(4) ?
    C42 B2 C48 C53 . . . . -69.4(3) ?
    C54 B2 C48 C53 . . . . 51.0(3) ?
    C60 B2 C48 C53 . . . . 172.2(2) ?
    C53 C48 C49 C50 . . . . 0.3(4) ?
    B2 C48 C49 C50 . . . . 179.6(3) ?
    C48 C49 C50 C51 . . . . 1.1(6) ?
    C49 C50 C51 C52 . . . . -1.7(6) ?
    C50 C51 C52 C53 . . . . 1.0(5) ?
    C51 C52 C53 C48 . . . . 0.5(5) ?
    C49 C48 C53 C52 . . . . -1.1(4) ?
    B2 C48 C53 C52 . . . . 179.5(3) ?
    C48 B2 C54 C59 . . . . -131.4(2) ?
    C42 B2 C54 C59 . . . . -11.4(3) ?
    C60 B2 C54 C59 . . . . 108.7(3) ?
    C48 B2 C54 C55 . . . . 47.0(3) ?
    C42 B2 C54 C55 . . . . 167.0(2) ?
    C60 B2 C54 C55 . . . . -72.8(3) ?
    C59 C54 C55 C56 . . . . -1.3(4) ?
    B2 C54 C55 C56 . . . . -179.9(3) ?
    C54 C55 C56 C57 . . . . 0.9(4) ?
    C55 C56 C57 C58 . . . . 0.0(5) ?
    C56 C57 C58 C59 . . . . -0.4(5) ?
    C57 C58 C59 C54 . . . . 0.0(5) ?
    C55 C54 C59 C58 . . . . 0.8(4) ?
    B2 C54 C59 C58 . . . . 179.3(3) ?
    C48 B2 C60 C65 . . . . 89.8(3) ?
    C42 B2 C60 C65 . . . . -30.3(3) ?
    C54 B2 C60 C65 . . . . -152.4(3) ?
    C48 B2 C60 C61 . . . . -87.3(3) ?
    C42 B2 C60 C61 . . . . 152.6(2) ?
    C54 B2 C60 C61 . . . . 30.5(3) ?
    C65 C60 C61 C62 . . . . 0.0(4) ?
    B2 C60 C61 C62 . . . . 177.3(3) ?
    C60 C61 C62 C63 . . . . 0.4(5) ?
    C61 C62 C63 C64 . . . . -0.7(5) ?
    C62 C63 C64 C65 . . . . 0.5(5) ?
    C61 C60 C65 C64 . . . . -0.1(5) ?
    B2 C60 C65 C64 . . . . -177.5(3) ?
    C63 C64 C65 C60 . . . . -0.1(5) ?
loop_
    _geom_hbond_atom_site_label_D
    _geom_hbond_atom_site_label_H
    _geom_hbond_atom_site_label_A
    _geom_hbond_site_symmetry_A
    _geom_hbond_distance_DH
    _geom_hbond_distance_HA
    _geom_hbond_distance_DA
    _geom_hbond_angle_DHA
    _geom_hbond_publ_flag
    C11 H11B Cg1 1 0.97 2.73 3.699(2) 174 y
    C11 H11A Cg2 1 0.97 2.66 3.509(2) 145 y
    C14 H14 Cg3 2 0.93 2.92 3.531(2) 124 y
    C9 H9A Cg4 4 0.97 2.91 3.569(2) 126 y
    C7 H7A Cg5 3_545 0.96 2.82 3.696(2) 133 y
_iucr_refine_instructions_details
;
TITL  BENZ1GUA3BPH4 K-CCD MEASUREMENT (MONOKLINIC, CC)
CELL  0.71073 17.19810 17.34660 17.80820 90.00000 94.18200 90.00000
ZERR 4  0.00030  0.00030  0.00040  0.00000  0.00100  0.00000
LATT -7
SYMM X, -Y, Z+ 0.50000
SFAC C N B H
UNIT 260 16 8 288
TEMP 23
PLAN 10
FMAP 2
L.S. 5
MERG 3
BOND $H
ACTA
CONF
WGHT    0.045700    1.932300
FVAR       0.51841
N1    2    0.508543    0.394137    0.543990    11.00000    0.08581    0.05096 =
         0.09602    0.00799    0.01359    0.00630
N2    2    0.573129    0.327971    0.643074    11.00000    0.06620    0.06789 =
         0.07583   -0.00398    0.00089   -0.01698
N3    2    0.617521    0.323811    0.523593    11.00000    0.07227    0.05141 =
         0.10689    0.00110    0.03350   -0.01095
H3    4    0.622486    0.354800    0.487123    11.00000    0.09683
N4    2    0.526430    0.094714    0.497257    11.00000    0.04073    0.04125 =
         0.04622   -0.00459    0.00079    0.00734
C1    1    0.566607    0.348719    0.571382    11.00000    0.05768    0.04043 =
         0.08501    0.00088    0.00925   -0.01202
C2    1    0.479326    0.393360    0.464710    11.00000    0.14270    0.08255 =
         0.11198    0.03912    0.00223    0.01551
AFIX 137
H2A   4    0.492930    0.345374    0.442225    11.00000   -1.50000
H2B   4    0.502235    0.435178    0.438758    11.00000   -1.50000
H2C   4    0.423652    0.399018    0.461151    11.00000   -1.50000
AFIX   0
C3    1    0.478307    0.457600    0.589578    11.00000    0.11591    0.06910 =
         0.17603   -0.01855    0.02317    0.02413
AFIX 137
H3A   4    0.425213    0.446987    0.599406    11.00000   -1.50000
H3B   4    0.480706    0.505245    0.562420    11.00000   -1.50000
H3C   4    0.509445    0.461614    0.636395    11.00000   -1.50000
AFIX   0
C4    1    0.648703    0.316166    0.685856    11.00000    0.08754    0.09372 =
         0.11081   -0.01752   -0.03242   -0.01496
AFIX 137
H4A   4    0.690117    0.329327    0.654851    11.00000   -1.50000
H4B   4    0.653618    0.263112    0.700795    11.00000   -1.50000
H4C   4    0.651657    0.348360    0.729819    11.00000   -1.50000
AFIX   0
C5    1    0.504873    0.318102    0.687028    11.00000    0.09057    0.13837 =
         0.07517    0.00043    0.01584   -0.02828
AFIX 137
H5A   4    0.458559    0.315909    0.653573    11.00000   -1.50000
H5B   4    0.501403    0.360848    0.720859    11.00000   -1.50000
H5C   4    0.510009    0.271092    0.715403    11.00000   -1.50000
AFIX   0
C6    1    0.657629    0.250108    0.525293    11.00000    0.04774    0.07077 =
         0.12688   -0.01167    0.01097   -0.00408
AFIX  23
H6A   4    0.651503    0.225285    0.573312    11.00000   -1.20000
H6B   4    0.712860    0.258839    0.521142    11.00000   -1.20000
AFIX   0
C7    1    0.627058    0.196857    0.462326    11.00000    0.05932    0.07146 =
         0.10443   -0.00615    0.03664   -0.00469
AFIX  23
H7A   4    0.658807    0.150590    0.463717    11.00000   -1.20000
H7B   4    0.632905    0.222174    0.414498    11.00000   -1.20000
AFIX   0
C8    1    0.542270    0.173732    0.466202    11.00000    0.05121    0.05398 =
         0.06272    0.00462    0.01230    0.00453
AFIX  23
H8A   4    0.517508    0.211508    0.496770    11.00000   -1.20000
H8B   4    0.517036    0.176862    0.415774    11.00000   -1.20000
AFIX   0
C9    1    0.565388    0.083028    0.573476    11.00000    0.06192    0.06763 =
         0.04914   -0.00071   -0.00699    0.01620
AFIX 137
H9A   4    0.551039    0.033620    0.592435    11.00000   -1.50000
H9B   4    0.549449    0.122789    0.606562    11.00000   -1.50000
H9C   4    0.620894    0.085109    0.570765    11.00000   -1.50000
AFIX   0
C10   1    0.553648    0.033442    0.445157    11.00000    0.05960    0.06197 =
         0.06671   -0.02039    0.00288    0.01787
AFIX 137
H10A  4    0.609171    0.036883    0.443156    11.00000   -1.50000
H10B  4    0.528883    0.040923    0.395622    11.00000   -1.50000
H10C  4    0.540223   -0.016494    0.463519    11.00000   -1.50000
AFIX   0
C11   1    0.437882    0.084195    0.498812    11.00000    0.04081    0.04983 =
         0.06164   -0.01484    0.00063   -0.00274
AFIX  23
H11B  4    0.414657    0.088192    0.447665    11.00000   -1.20000
H11A  4    0.427862    0.032494    0.516478    11.00000   -1.20000
AFIX   0
C12   1    0.397656    0.140533    0.547098    11.00000    0.03260    0.04909 =
         0.06040   -0.01371    0.00379   -0.00374
C13   1    0.382353    0.121449    0.619900    11.00000    0.05601    0.06146 =
         0.07026   -0.00108    0.01890   -0.00964
AFIX  43
H13   4    0.401545    0.075756    0.641364    11.00000   -1.20000
AFIX   0
C14   1    0.337846    0.171288    0.661021    11.00000    0.06389    0.09263 =
         0.07998   -0.01470    0.03439   -0.01929
AFIX  43
H14   4    0.326946    0.158302    0.709822    11.00000   -1.20000
AFIX   0
C15   1    0.310031    0.239305    0.630034    11.00000    0.05000    0.07617 =
         0.10386   -0.03649    0.02813   -0.00714
AFIX  43
H15   4    0.281353    0.272695    0.658120    11.00000   -1.20000
AFIX   0
C16   1    0.324513    0.257576    0.558439    11.00000    0.04438    0.06649 =
         0.08948   -0.01626    0.00579    0.00668
AFIX  43
H16   4    0.305219    0.303407    0.537360    11.00000   -1.20000
AFIX   0
C17   1    0.367677    0.208771    0.516434    11.00000    0.04059    0.06364 =
         0.06153   -0.00885   -0.00137    0.00593
AFIX  43
H17   4    0.376715    0.221779    0.467162    11.00000   -1.20000
AFIX   0
B1    3    0.240969    0.001157    0.375905    11.00000    0.03573    0.03372 =
         0.03008   -0.00214    0.00273   -0.00133
C18   1    0.167728    0.050025    0.406826    11.00000    0.03794    0.03780 =
         0.03400    0.00147    0.00750   -0.00125
C19   1    0.179701    0.104359    0.464959    11.00000    0.04142    0.04168 =
         0.03797    0.00018    0.00404   -0.00125
AFIX  43
H19   4    0.229998    0.110959    0.486915    11.00000   -1.20000
AFIX   0
C20   1    0.120483    0.148583    0.491242    11.00000    0.06397    0.04029 =
         0.03811    0.00072    0.01337    0.00516
AFIX  43
H20   4    0.131521    0.184065    0.529697    11.00000   -1.20000
AFIX   0
C21   1    0.045218    0.140029    0.460436    11.00000    0.05068    0.05336 =
         0.06005    0.00315    0.01968    0.01366
AFIX  43
H21   4    0.005022    0.169069    0.478298    11.00000   -1.20000
AFIX   0
C22   1    0.030123    0.087766    0.402647    11.00000    0.03748    0.06866 =
         0.07147   -0.00486    0.00335    0.00524
AFIX  43
H22   4   -0.020464    0.081607    0.381271    11.00000   -1.20000
AFIX   0
C23   1    0.090340    0.044488    0.376497    11.00000    0.04186    0.05647 =
         0.04922   -0.00823    0.00035    0.00043
AFIX  43
H23   4    0.078890    0.010237    0.337058    11.00000   -1.20000
AFIX   0
C24   1    0.207559   -0.060165    0.311295    11.00000    0.03458    0.03980 =
         0.03490   -0.00433    0.00390    0.00031
C25   1    0.188379   -0.036527    0.237068    11.00000    0.04963    0.03880 =
         0.04088   -0.00124   -0.00019    0.00156
AFIX  43
H25   4    0.198279    0.014260    0.224017    11.00000   -1.20000
AFIX   0
C26   1    0.155118   -0.085793    0.181952    11.00000    0.05233    0.06009 =
         0.03332   -0.00700   -0.00304    0.00464
AFIX  43
H26   4    0.142526   -0.067378    0.133542    11.00000   -1.20000
AFIX   0
C27   1    0.140831   -0.161608    0.198891    11.00000    0.04402    0.05479 =
         0.04824   -0.01903    0.00474   -0.00751
AFIX  43
H27   4    0.118911   -0.194864    0.162246    11.00000   -1.20000
AFIX   0
C28   1    0.159545   -0.187357    0.270996    11.00000    0.06310    0.04319 =
         0.05512   -0.00676    0.00769   -0.01327
AFIX  43
H28   4    0.150399   -0.238511    0.283266    11.00000   -1.20000
AFIX   0
C29   1    0.192053   -0.137353    0.325641    11.00000    0.05221    0.04506 =
         0.03836   -0.00014    0.00600   -0.00855
AFIX  43
H29   4    0.203984   -0.156307    0.373961    11.00000   -1.20000
AFIX   0
C30   1    0.288889   -0.047203    0.444882    11.00000    0.03681    0.03449 =
         0.03537   -0.00061   -0.00006   -0.00599
C31   1    0.350619   -0.096414    0.430460    11.00000    0.05297    0.05000 =
         0.04195    0.00424    0.00294    0.00978
AFIX  43
H31   4    0.362644   -0.102806    0.380767    11.00000   -1.20000
AFIX   0
C32   1    0.394999   -0.136298    0.486228    11.00000    0.05168    0.04839 =
         0.06255    0.00621   -0.00326    0.00833
AFIX  43
H32   4    0.435937   -0.167584    0.473496    11.00000   -1.20000
AFIX   0
C33   1    0.378074   -0.129275    0.560407    11.00000    0.05847    0.05335 =
         0.05249    0.01523   -0.01145   -0.00306
AFIX  43
H33   4    0.407748   -0.155044    0.598278    11.00000   -1.20000
AFIX   0
C34   1    0.316868   -0.083733    0.577247    11.00000    0.06284    0.06011 =
         0.03812    0.00829   -0.00012   -0.00710
AFIX  43
H34   4    0.304216   -0.079300    0.626954    11.00000   -1.20000
AFIX   0
C35   1    0.273398   -0.044049    0.521086    11.00000    0.04549    0.04672 =
         0.04028    0.00383    0.00384   -0.00327
AFIX  43
H35   4    0.231957   -0.013875    0.534607    11.00000   -1.20000
AFIX   0
C36   1    0.301026    0.061461    0.337056    11.00000    0.03603    0.03702 =
         0.02816    0.00047   -0.00143   -0.00109
C37   1    0.364489    0.034775    0.299280    11.00000    0.04694    0.04171 =
         0.05517    0.00288    0.01410    0.00634
AFIX  43
H37   4    0.371279   -0.018150    0.294582    11.00000   -1.20000
AFIX   0
C38   1    0.417706    0.083649    0.268536    11.00000    0.04417    0.06210 =
         0.05551    0.01101    0.01681    0.00484
AFIX  43
H38   4    0.459724    0.063017    0.245313    11.00000   -1.20000
AFIX   0
C39   1    0.408792    0.161924    0.272153    11.00000    0.05631    0.05615 =
         0.04608    0.01019    0.01205   -0.01147
AFIX  43
H39   4    0.445008    0.194720    0.252570    11.00000   -1.20000
AFIX   0
C40   1    0.345508    0.191136    0.305167    11.00000    0.07460    0.03865 =
         0.05378    0.00770    0.01744    0.00001
AFIX  43
H40   4    0.337510    0.244123    0.306602    11.00000   -1.20000
AFIX   0
C41   1    0.293101    0.141241    0.336620    11.00000    0.04889    0.04081 =
         0.04490    0.00385    0.01088    0.00727
AFIX  43
H41   4    0.250553    0.162526    0.358482    11.00000   -1.20000
AFIX   0
B2    3    0.235730    0.493775    0.266130    11.00000    0.04181    0.03471 =
         0.03373   -0.00056    0.00247    0.00176
C42   1    0.194299    0.545961    0.196827    11.00000    0.04029    0.03247 =
         0.03615   -0.00079    0.00235   -0.00511
C43   1    0.131526    0.595061    0.209035    11.00000    0.04596    0.03866 =
         0.04177    0.00090    0.00504   -0.00036
AFIX  43
H43   4    0.114478    0.598171    0.257317    11.00000   -1.20000
AFIX   0
C44   1    0.093822    0.639036    0.152667    11.00000    0.04635    0.04090 =
         0.06195    0.00554   -0.00215    0.00073
AFIX  43
H44   4    0.052244    0.670403    0.163521    11.00000   -1.20000
AFIX   0
C45   1    0.117690    0.636492    0.080525    11.00000    0.05678    0.04018 =
         0.04980    0.01229   -0.01061   -0.01048
AFIX  43
H45   4    0.091945    0.665123    0.042180    11.00000   -1.20000
AFIX   0
C46   1    0.180228    0.590872    0.066287    11.00000    0.06279    0.04306 =
         0.03515    0.00651    0.00372   -0.01329
AFIX  43
H46   4    0.197714    0.589416    0.018106    11.00000   -1.20000
AFIX   0
C47   1    0.217607    0.546834    0.123384    11.00000    0.04653    0.03740 =
         0.03822   -0.00047    0.00588   -0.00448
AFIX  43
H47   4    0.259938    0.516686    0.112134    11.00000   -1.20000
AFIX   0
C48   1    0.308201    0.443168    0.236296    11.00000    0.04193    0.03837 =
         0.03498    0.00468    0.00403    0.00048
C49   1    0.386464    0.455373    0.257704    11.00000    0.04533    0.06066 =
         0.06260   -0.01318    0.00858   -0.00223
AFIX  43
H49   4    0.400108    0.495074    0.291207    11.00000   -1.20000
AFIX   0
C50   1    0.445412    0.410004    0.230596    11.00000    0.04236    0.07306 =
         0.09423   -0.00946    0.01501    0.00255
AFIX  43
H50   4    0.497169    0.419355    0.246856    11.00000   -1.20000
AFIX   0
C51   1    0.427605    0.352096    0.180458    11.00000    0.05953    0.06130 =
         0.07148    0.00498    0.02393    0.01956
AFIX  43
H51   4    0.467040    0.322867    0.161464    11.00000   -1.20000
AFIX   0
C52   1    0.351269    0.337432    0.158397    11.00000    0.06869    0.04547 =
         0.04693   -0.00195    0.00800    0.01399
AFIX  43
H52   4    0.338436    0.297578    0.124822    11.00000   -1.20000
AFIX   0
C53   1    0.292950    0.382143    0.186208    11.00000    0.05139    0.04480 =
         0.04716   -0.00191    0.00000    0.00677
AFIX  43
H53   4    0.241350    0.370967    0.170794    11.00000   -1.20000
AFIX   0
C54   1    0.173299    0.430804    0.297226    11.00000    0.04723    0.03346 =
         0.03398   -0.00259    0.00804    0.00151
C55   1    0.200495    0.370669    0.345003    11.00000    0.06131    0.03778 =
         0.04931    0.00414    0.00872    0.00518
AFIX  43
H55   4    0.253688    0.367528    0.358388    11.00000   -1.20000
AFIX   0
C56   1    0.151800    0.315843    0.373104    11.00000    0.08933    0.03669 =
         0.05368    0.00701    0.02199    0.00354
AFIX  43
H56   4    0.172350    0.277464    0.405176    11.00000   -1.20000
AFIX   0
C57   1    0.072517    0.318257    0.353387    11.00000    0.08452    0.04392 =
         0.06452   -0.00013    0.03403   -0.01353
AFIX  43
H57   4    0.039371    0.281668    0.371977    11.00000   -1.20000
AFIX   0
C58   1    0.043361    0.375716    0.305761    11.00000    0.05269    0.05869 =
         0.06909   -0.00487    0.01811   -0.00811
AFIX  43
H58   4   -0.009763    0.377828    0.291778    11.00000   -1.20000
AFIX   0
C59   1    0.093146    0.430371    0.278679    11.00000    0.04871    0.04167 =
         0.04785    0.00070    0.00991   -0.00106
AFIX  43
H59   4    0.072046    0.468518    0.246639    11.00000   -1.20000
AFIX   0
C60   1    0.269024    0.553796    0.333229    11.00000    0.03870    0.03676 =
         0.03784   -0.00166    0.00206    0.00318
C61   1    0.278135    0.534732    0.409242    11.00000    0.05744    0.04928 =
         0.04072   -0.00106    0.00736   -0.00090
AFIX  43
H61   4    0.262761    0.485988    0.424084    11.00000   -1.20000
AFIX   0
C62   1    0.309375    0.585640    0.464219    11.00000    0.05825    0.07658 =
         0.03730   -0.01063    0.00562   -0.00251
AFIX  43
H62   4    0.314655    0.570236    0.514353    11.00000   -1.20000
AFIX   0
C63   1    0.332178    0.657780    0.444844    11.00000    0.04362    0.05883 =
         0.05541   -0.02039    0.00000    0.00301
AFIX  43
H63   4    0.352502    0.691915    0.481468    11.00000   -1.20000
AFIX   0
C64   1    0.324759    0.679139    0.371052    11.00000    0.06870    0.04329 =
         0.07028   -0.00572   -0.00964   -0.00660
AFIX  43
H64   4    0.340464    0.728025    0.356964    11.00000   -1.20000
AFIX   0
C65   1    0.293540    0.627603    0.316456    11.00000    0.08205    0.04459 =
         0.04604    0.00514   -0.01066   -0.00944
AFIX  43
H65   4    0.288998    0.643595    0.266483    11.00000   -1.20000
HKLF 4
REM   BENZ1GUA3BPH4 K-CCD MEASUREMENT (MONOKLINIC, CC)
REM R1 =  0.0425 for   5242 Fo > 4sig(Fo)  and  0.0605 for all   6442 data
REM    650 parameters refined using      2 restraints
END
WGHT      0.0457      1.9334
REM Highest difference peak  0.172,  deepest hole -0.148,  1-sigma level  0.029
Q1    1   0.2167  0.5180  0.2299  11.00000  0.05    0.17
Q2    1   0.2751  0.4706  0.2543  11.00000  0.05    0.16
Q3    1   0.2728  0.0274  0.3517  11.00000  0.05    0.14
Q4    1   0.2659 -0.0237  0.4170  11.00000  0.05    0.14
Q5    1   0.2510  0.5229  0.3050  11.00000  0.05    0.14
Q6    1   0.2053  0.0405  0.3828  11.00000  0.05    0.13
Q7    1   0.4315  0.2329  0.6000  11.00000  0.05    0.12
Q8    1   0.2293 -0.0203  0.3324  11.00000  0.05    0.12
Q9    1   0.0869  0.1594  0.4626  11.00000  0.05    0.12
Q10   1   0.6490  0.1381  0.4271  11.00000  0.05    0.12
;
data_global
_journal_date_recd_electronic     2013-05-08
_journal_date_accepted     2013-05-09
_journal_name_full     'Acta Crystallographica, Section E'
_journal_year     2013
_journal_volume     69
_journal_issue      6
_journal_page_first     o899
_journal_page_last     o899
_journal_paper_category     QO
_journal_paper_doi     10.1107/S1600536813012786
_journal_coeditor_code     ZL2550
_publ_contact_author_name     'Dr. Ioannis Tiritiris'
_publ_contact_author_address
;
Fakult\"at Chemie/Organische Chemie
Hochschule Aalen
Beethovenstrasse 1
D-73430 Aalen
Germany
;
_publ_contact_author_email     Ioannis.Tiritiris@htw-aalen.de
_publ_contact_author_fax     '49 7361 5762250'
_publ_contact_author_phone     '49 7361 5762230'
_publ_section_title
;\
<i>N</i>-[3-(Benzyldimethylazaniumyl)propyl]-<i>N</i>',<i>N</i>',<i>N</i>'',\
<i>N</i>''-tetramethylguanidinium bis(tetraphenylborate)
;
loop_
    _publ_author_name
    _publ_author_address
    'Tiritiris, Ioannis'
;
Fakult\"at Chemie/Organische Chemie
Hochschule Aalen
Beethovenstrasse 1
D-73430 Aalen
Germany
;
