# Supplementary material for: N-[3-(Benzyl­dimethyl­aza­nium­yl)prop­yl]-N′,N′,N′′,N′′-tetra­methyl­guanidinium bis­(tetra­phenyl­borate)
Source: Acta Crystallogr Sect E Struct Rep Online. 2013 May 18;69(Pt 6):o899. doi: 10.1107/S1600536813012786 (PMC3685056; doi:10.1107/S1600536813012786)
Supplement: Supplementary file 2 [file e-69-0o899-Isup2.hkl]

# 
# h,k,l, Fc-squared, Fo-squared, sigma(Fo-squared) and status flag 
# 
data_I
_shelx_title '  BENZ1GUA3BPH4 K-CCD MEASUREMENT (MONOKLINIC, CC)' 
_shelx_refln_list_code          4 
_shelx_F_calc_maximum      386.27 
_exptl_crystal_F_000      2000.00 
_reflns_d_resolution_high  0.7513 
 
loop_ 
 _symmetry_equiv_pos_as_xyz 
 'x, y, z' 
 'x, -y, z+1/2' 
 'x+1/2, y+1/2, z' 
 'x+1/2, -y+1/2, z+1/2' 
 
_cell_length_a    17.1981 
_cell_length_b    17.3466 
_cell_length_c    17.8082 
_cell_angle_alpha  90.000 
_cell_angle_beta   94.182 
_cell_angle_gamma  90.000 
 
_shelx_F_squared_multiplier     1.000 
 
loop_ 
 _refln_index_h 
 _refln_index_k 
 _refln_index_l 
 _refln_F_squared_calc 
 _refln_F_squared_meas 
 _refln_F_squared_sigma 
 _refln_observed_status 
   2   0   0    23203.32    22881.85    119.00 o 
   4   0   0    49054.96    48022.54    351.07 o 
   6   0   0    13311.51    12345.73     81.79 o 
   8   0   0    15061.56    15548.65    102.55 o 
  10   0   0      590.02      622.74     11.35 o 
  12   0   0      494.06      549.62     11.94 o 
  14   0   0       55.61       43.42      6.40 o 
  16   0   0       33.89       27.98      5.84 o 
  18   0   0        3.59        4.09      7.00 o 
  20   0   0      112.58      124.73      9.04 o 
  22   0   0       14.03       34.38     11.94 o 
   1   1   0     2446.95     2474.65     41.30 o 
   3   1   0     4365.38     4060.00     71.81 o 
   5   1   0    32812.08    29657.92    283.80 o 
   7   1   0     3198.11     3026.25     41.64 o 
   9   1   0      127.20      128.11      4.91 o 
  11   1   0      552.20      603.02     11.94 o 
  13   1   0      129.53      168.67      7.63 o 
  15   1   0      243.05      232.71      8.33 o 
  17   1   0       73.73       72.37      6.21 o 
  19   1   0       48.43       46.29      7.52 o 
  21   1   0       19.25        5.58      9.49 o 
   0   2   0    20079.86    19693.22    112.63 o 
   2   2   0     7212.88     6949.61     60.76 o 
   4   2   0    40507.46    39836.65    303.33 o 
   6   2   0     9599.17     9263.78    122.57 o 
   8   2   0     1014.21     1152.08     16.89 o 
  10   2   0     4206.24     4279.09     56.11 o 
  12   2   0     1324.78     1433.20     22.14 o 
  14   2   0      188.57      177.41      7.11 o 
  16   2   0      135.12      122.98      6.73 o 
  18   2   0       24.48        8.33      7.33 o 
  20   2   0       42.27       49.67      9.04 o 
  22   2   0        8.31       14.36     14.88 o 
   1   3   0     4044.11     3725.90     53.77 o 
   3   3   0     7089.72     6857.37     67.39 o 
   5   3   0     8846.51     8565.51     83.16 o 
   7   3   0     3137.44     3228.81     49.12 o 
   9   3   0     2034.02     1951.38     29.28 o 
  11   3   0      359.94      432.04     10.20 o 
  13   3   0      503.98      496.93     11.31 o 
  15   3   0      655.59      672.04     14.07 o 
  17   3   0       19.07       28.54      6.77 o 
  19   3   0       31.95       25.34      7.40 o 
  21   3   0       33.83       39.52      9.79 o 
   0   4   0   113386.27   111402.10    451.54 o 
   2   4   0    18494.22    17955.80    144.00 o 
   4   4   0     7088.05     7071.55    104.19 o 
   6   4   0      125.22       76.65      6.33 o 
   8   4   0     2598.49     2825.13     49.00 o 
  10   4   0     1385.49     1327.15     27.39 o 
  12   4   0      745.69      685.92     14.44 o 
  14   4   0      264.58      302.03     10.16 o 
  16   4   0        4.07       -7.70      7.70 o 
  18   4   0       90.62       80.71      8.45 o 
  20   4   0      130.57      116.47      9.19 o 
  22   4   0       78.02       69.92     18.53 o 
   1   5   0     3487.31     3203.18    104.04 o 
   3   5   0     4208.55     3999.05     91.72 o 
   5   5   0     4050.44     4221.30     87.22 o 
   7   5   0        6.37       -5.02      5.02 o 
   9   5   0       90.11      108.28      7.07 o 
  11   5   0      578.57      575.07     13.80 o 
  13   5   0       83.91       75.54      7.22 o 
  15   5   0       40.13       34.87      7.85 o 
  17   5   0       98.73       95.33      7.63 o 
  19   5   0       27.52       27.27      8.07 o 
  21   5   0       20.14       54.10     10.31 o 
   0   6   0      360.59      437.32     16.00 o 
   2   6   0     1809.12     1777.05     28.65 o 
   4   6   0     5979.32     5904.92     58.23 o 
   6   6   0     6800.40     6993.00     66.34 o 
   8   6   0     5143.33     5654.54     52.69 o 
  10   6   0      964.84     1016.93     22.88 o 
  12   6   0      444.53      426.68     11.76 o 
  14   6   0     1350.66     1352.45     26.79 o 
  16   6   0       15.14       23.67      8.11 o 
  18   6   0      193.30      212.32      8.56 o 
  20   6   0      125.02      147.39     10.60 o 
  22   6   0      124.15       62.36     25.08 o 
   1   7   0     1761.13     1663.08     56.56 o 
   3   7   0     2540.35     2524.51     58.01 o 
   5   7   0      183.19      185.71      9.27 o 
   7   7   0      922.96      987.20     24.45 o 
   9   7   0     1167.29     1230.15     22.88 o 
  11   7   0      328.88      353.16     11.27 o 
  13   7   0      229.21      205.17      9.75 o 
  15   7   0     1347.43     1390.00     27.09 o 
  17   7   0       25.87       11.98      8.41 o 
  19   7   0      170.41      165.92      9.75 o 
  21   7   0        3.16       -9.15     18.08 o 
   0   8   0     8182.99     8438.77    111.96 o 
   2   8   0     2279.83     2227.84     74.31 o 
   4   8   0     1683.11     1704.75     33.53 o 
   6   8   0     2783.01     2816.79     61.51 o 
   8   8   0     1106.51     1230.89     24.60 o 
  10   8   0      199.87      177.04      9.19 o 
  12   8   0      318.53      313.75     10.49 o 
  14   8   0      425.75      435.80     13.51 o 
  16   8   0      175.30      152.04      9.12 o 
  18   8   0       43.48       44.91      8.33 o 
  20   8   0      151.77      157.66     13.51 o 
   1   9   0     2035.75     2127.97     70.81 o 
   3   9   0     1713.58     1556.73     59.72 o 
   5   9   0     2032.25     2019.80     34.68 o 
   7   9   0     1890.53     1939.51     42.49 o 
   9   9   0      102.80       82.94      8.67 o 
  11   9   0      307.51      327.89     11.27 o 
  13   9   0      345.75      299.42     11.94 o 
  15   9   0      190.77      187.09      9.90 o 
  17   9   0       44.86       49.97      7.85 o 
  19   9   0       80.21       80.82      8.63 o 
  21   9   0       28.16       44.87     33.23 o 
   0  10   0     5885.64     5962.15     95.78 o 
   2  10   0     2930.32     3290.92     69.43 o 
   4  10   0      722.23      824.41     24.78 o 
   6  10   0     1302.13     1297.38     24.48 o 
   8  10   0     1314.74     1236.43     27.16 o 
  10  10   0     3199.49     3244.37     56.26 o 
  12  10   0      343.53      329.56     11.50 o 
  14  10   0      336.80      333.96     11.87 o 
  16  10   0       97.16       79.48     10.31 o 
  18  10   0      182.65      217.34     12.43 o 
  20  10   0       59.00       47.70     14.44 o 
   1  11   0       12.07        8.15     15.14 o 
   3  11   0      221.25      256.15     20.09 o 
   5  11   0        7.49        1.45      8.74 o 
   7  11   0       62.96       46.33      9.04 o 
   9  11   0     1184.45     1167.45     29.36 o 
  11  11   0      291.26      313.08     10.57 o 
  13  11   0      148.87      150.55      8.30 o 
  15  11   0      104.86      107.72      9.08 o 
  17  11   0       14.37       24.41      9.15 o 
  19  11   0       85.35      110.66     12.84 o 
   0  12   0       31.49       13.40      5.66 o 
   2  12   0     1271.69     1367.30     37.88 o 
   4  12   0      480.52      619.54     56.26 o 
   6  12   0      538.36      609.64     18.94 o 
   8  12   0      338.12      364.54     11.65 o 
  10  12   0     4383.70     4384.76     86.29 o 
  12  12   0     2144.04     2152.31     42.27 o 
  14  12   0       52.02       41.27      8.52 o 
  16  12   0        5.40        1.56      9.67 o 
  18  12   0       59.28       71.40     12.73 o 
   1  13   0       47.51       64.11     16.04 o 
   3  13   0       13.06       49.27     12.84 o 
   5  13   0     1374.69     1392.08     33.23 o 
   7  13   0      147.13      152.11     11.09 o 
   9  13   0       81.45       69.66      9.60 o 
  11  13   0     1661.79     1793.83     39.40 o 
  13  13   0      369.92      386.98     13.17 o 
  15  13   0      112.15      114.42     11.72 o 
  17  13   0       21.66       44.43      8.89 o 
   0  14   0      587.42      651.61     34.08 o 
   2  14   0       90.82       66.46     12.54 o 
   4  14   0      106.70      127.33     13.99 o 
   6  14   0     1559.81     1635.69     36.43 o 
   8  14   0       37.88       39.33     11.09 o 
  10  14   0      308.95      299.65     13.69 o 
  12  14   0       38.06       36.06      9.04 o 
  14  14   0      101.23       97.90      9.97 o 
  16  14   0      114.58      107.50     10.79 o 
  18  14   0       10.40       69.95     16.89 o 
   1  15   0      497.79      520.23     19.09 o 
   3  15   0      283.00      309.47     14.85 o 
   5  15   0      235.98      234.01     13.69 o 
   7  15   0      182.29      197.88     12.54 o 
   9  15   0      226.19      242.23     18.94 o 
  11  15   0      303.95      278.70     11.80 o 
  13  15   0       17.48       22.29      7.89 o 
  15  15   0       20.58       13.58      8.82 o 
  17  15   0       26.08       98.87     19.94 o 
   0  16   0       67.08       64.97     17.79 o 
   2  16   0     1060.19     1029.10     32.74 o 
   4  16   0       46.60       44.02      9.90 o 
   6  16   0       87.31       72.56      9.34 o 
   8  16   0        8.05      -14.59     14.59 o 
  10  16   0      130.62      118.03     13.10 o 
  12  16   0      252.35      292.39     14.92 o 
  14  16   0      198.78      206.59     13.32 o 
  16  16   0       13.52       13.32     13.69 o 
   1  17   0      191.58      177.75     13.99 o 
   3  17   0      199.39      220.32     14.29 o 
   5  17   0        7.49        4.09      8.74 o 
   7  17   0      119.11      137.27     12.54 o 
   9  17   0       65.97       46.33     11.94 o 
  11  17   0       12.02       17.82     13.69 o 
  13  17   0       23.49        9.45     13.62 o 
  15  17   0        1.09      -17.30     17.30 o 
   0  18   0      140.95      152.71     25.64 o 
   2  18   0      227.10      202.23     16.89 o 
   4  18   0      434.45      416.15     15.44 o 
   6  18   0        0.94       16.33     10.79 o 
   8  18   0       60.29       83.94     14.29 o 
  10  18   0        1.97      -14.29     14.29 o 
  12  18   0       47.50       37.80     19.09 o 
  14  18   0        5.81       18.94     17.49 o 
   1  19   0      445.15      564.77     25.64 o 
   3  19   0       23.39       48.67     11.65 o 
   5  19   0      147.93      137.27     16.04 o 
   7  19   0        3.23       25.08     11.94 o 
   9  19   0       49.87       85.10     12.24 o 
  11  19   0       22.35        0.00     14.29 o 
   0  20   0      300.73      312.67     24.19 o 
   2  20   0      135.60      118.62     15.14 o 
   4  20   0       64.01       77.21     12.84 o 
   6  20   0        5.23       25.08     13.99 o 
   8  20   0       15.91       23.59     14.59 o 
  10  20   0        1.95        9.90     12.24 o 
   1  21   0       46.96       23.89     14.59 o 
   3  21   0      104.69      127.33     16.60 o 
   5  21   0       18.02      -10.20     16.89 o 
   7  21   0       66.16       71.40     15.74 o 
   9  21   0       94.31       74.60     16.41 o 
   0  22   0      854.85      830.26     47.52 o 
   2  22   0      122.56      146.57     17.79 o 
   4  22   0       13.96       15.74     13.69 o 
   6  22   0       16.06       -6.40      9.60 o 
   1  23   0       57.18       19.01     11.24 o 
 -21   1   1       57.28       41.64      8.93 o 
 -19   1   1       44.49       49.38      7.29 o 
 -17   1   1      206.20      197.73      8.30 o 
 -15   1   1     1147.83     1142.11     20.32 o 
 -13   1   1      182.01      196.13      6.55 o 
 -11   1   1     1176.28     1189.36     20.24 o 
  -9   1   1     1045.90     1097.60     17.49 o 
  -7   1   1      699.67      738.09     12.54 o 
  -5   1   1     8203.04     7521.52     76.91 o 
  -3   1   1    37875.50    37268.59    310.22 o 
  -1   1   1     5549.10     5517.05     40.48 o 
   1   1   1     4419.22     4407.95     37.36 o 
   3   1   1     3814.47     3715.55     36.28 o 
   5   1   1    12521.56    11974.79    112.97 o 
   7   1   1      469.55      399.85      9.45 o 
   9   1   1      338.32      366.85      8.30 o 
  11   1   1      199.26      202.49      6.62 o 
  13   1   1       66.26      114.75      7.22 o 
  15   1   1       11.22        2.27      5.62 o 
  17   1   1      118.24      115.83      7.29 o 
  19   1   1       10.94        5.77      7.18 o 
  21   1   1        9.22       14.40      9.75 o 
 -22   2   1        0.48       -1.56     11.31 o 
 -20   2   1      383.48      413.84     13.88 o 
 -18   2   1      128.32      127.03      7.59 o 
 -16   2   1      130.89      111.74      7.55 o 
 -14   2   1       88.74       65.71      6.10 o 
 -12   2   1      214.77      187.24      6.10 o 
 -10   2   1     8130.28     8499.54    118.88 o 
  -8   2   1     9908.66     9837.44    131.61 o 
  -6   2   1     5587.23     5721.59     80.30 o 
  -4   2   1    27200.42    26375.37    186.87 o 
  -2   2   1     3819.76     3780.97     46.10 o 
   0   2   1     3164.99     3659.70     33.75 o 
   2   2   1    12419.29    12089.09    115.87 o 
   4   2   1     9981.19     9115.13    106.34 o 
   6   2   1     2486.93     2329.42     34.08 o 
   8   2   1     2164.36     2252.03     33.19 o 
  10   2   1      633.78      681.79     11.20 o 
  12   2   1       67.26       76.28      4.91 o 
  14   2   1      551.05      568.82     11.50 o 
  16   2   1      189.81      176.52      8.00 o 
  18   2   1       30.10        5.10      7.52 o 
  20   2   1       23.08       18.68      8.71 o 
  22   2   1       98.82       71.59     10.60 o 
 -21   3   1       31.21       38.47      9.75 o 
 -19   3   1       14.16        9.04      7.22 o 
 -17   3   1       11.99        8.63      7.14 o 
 -15   3   1     1504.04     1531.13     25.60 o 
 -13   3   1     1670.37     1618.72     27.01 o 
 -11   3   1      342.53      422.63      9.38 o 
  -9   3   1     1051.78     1139.61     18.49 o 
  -7   3   1     1011.13     1066.42     21.06 o 
  -5   3   1     4326.83     4233.02     84.35 o 
  -3   3   1   149204.84   147859.45    504.34 o 
  -1   3   1     4891.42     4820.49     38.44 o 
   1   3   1     5255.08     5151.58     47.18 o 
   3   3   1    43663.46    42982.59    346.27 o 
   5   3   1    14014.41    12822.79     86.10 o 
   7   3   1     2195.55     2070.33     32.45 o 
   9   3   1     1488.14     1535.30     23.89 o 
  11   3   1        2.68       25.38      5.73 o 
  13   3   1       58.43       52.39      6.44 o 
  15   3   1     1574.11     1702.52     28.91 o 
  17   3   1      165.65      157.17      8.11 o 
  19   3   1       75.15       69.62      8.52 o 
  21   3   1       14.34        3.94     11.09 o 
 -22   4   1       51.14       45.51     15.44 o 
 -20   4   1       25.13       12.43     10.46 o 
 -18   4   1      132.38      116.69      8.89 o 
 -16   4   1       97.68       90.94      7.00 o 
 -14   4   1     1304.55     1170.72     21.95 o 
 -12   4   1      105.54       76.73      6.62 o 
 -10   4   1     1509.28     1495.86     26.42 o 
  -8   4   1     5419.76     5463.21     49.60 o 
  -6   4   1     3024.40     2880.76     29.40 o 
  -4   4   1      617.82      669.25     20.65 o 
  -2   4   1    12253.98    11676.07     75.35 o 
   0   4   1      136.24      184.45      7.85 o 
   2   4   1    32819.40    31936.92    269.43 o 
   4   4   1     1074.99      969.83     25.04 o 
   6   4   1     7190.77     7023.77     50.75 o 
   8   4   1     1023.97      985.34     19.31 o 
  10   4   1        9.32        3.91      7.22 o 
  12   4   1      545.12      499.76     12.24 o 
  14   4   1      412.00      412.65     11.87 o 
  16   4   1       25.10       -5.95      8.74 o 
  18   4   1      113.79      105.79      7.85 o 
  20   4   1       97.51      111.11      9.45 o 
  22   4   1       75.65       78.03     25.00 o 
 -21   5   1       12.92       29.92     10.01 o 
 -19   5   1        4.46       -6.21      8.11 o 
 -17   5   1       52.50       27.61      6.62 o 
 -15   5   1      802.07      810.98     17.04 o 
 -13   5   1     2053.83     2000.75     35.24 o 
 -11   5   1       85.45       91.72      7.40 o 
  -9   5   1      722.18      651.13     14.66 o 
  -7   5   1     2087.06     2343.12     39.33 o 
  -5   5   1    19449.24    20315.74    112.00 o 
  -3   5   1     6749.52     7155.68     74.98 o 
  -1   5   1     1323.51     1251.99     42.20 o 
   1   5   1     5989.99     5510.31     62.59 o 
   3   5   1     3552.52     3363.77     51.68 o 
   5   5   1      768.02      764.10     19.09 o 
   7   5   1     4272.23     4254.38     67.91 o 
   9   5   1     2018.32     2093.33     37.43 o 
  11   5   1      371.29      418.09     11.57 o 
  13   5   1     1736.55     1726.07     31.18 o 
  15   5   1      631.11      618.38     14.29 o 
  17   5   1      316.60      294.29     10.20 o 
  19   5   1       52.64       60.17      8.30 o 
  21   5   1       20.25       24.00     11.80 o 
 -22   6   1       24.34       85.40     34.38 o 
 -20   6   1       82.93       84.21      8.30 o 
 -18   6   1       32.17       43.57      7.59 o 
 -16   6   1      109.19      100.28      8.04 o 
 -14   6   1      243.63      255.41      9.30 o 
 -12   6   1      125.06      121.49      8.15 o 
 -10   6   1      803.63      938.35     19.87 o 
  -8   6   1     1455.31     1658.35     28.69 o 
  -6   6   1      898.93      818.83     19.83 o 
  -4   6   1     4922.16     4877.08     52.35 o 
  -2   6   1     5703.07     5551.39     66.83 o 
   0   6   1     3954.70     3618.77     40.97 o 
   2   6   1        2.02       -0.26     15.26 o 
   4   6   1     5384.68     5158.57    133.88 o 
   6   6   1     1674.51     1871.75     40.19 o 
   8   6   1      784.32      814.74     16.56 o 
  10   6   1      192.40      198.74      8.97 o 
  12   6   1      671.51      692.54     17.12 o 
  14   6   1      352.24      394.23     11.61 o 
  16   6   1      248.58      238.25      9.30 o 
  18   6   1       38.83       43.35      7.22 o 
  20   6   1       23.83       39.07      9.90 o 
 -21   7   1       25.79       37.99     12.06 o 
 -19   7   1       97.97       80.52      8.15 o 
 -17   7   1      260.66      205.02      9.56 o 
 -15   7   1      282.26      291.83     10.60 o 
 -13   7   1     1765.14     1767.38     34.53 o 
 -11   7   1      395.86      364.09     11.05 o 
  -9   7   1       94.44      120.00      6.92 o 
  -7   7   1      936.81      959.60     23.22 o 
  -5   7   1    10490.24    11164.07    100.43 o 
  -3   7   1     6363.28     6659.97     69.73 o 
  -1   7   1     2144.55     2262.22     73.94 o 
   1   7   1     1404.70     1273.20     49.53 o 
   3   7   1     5418.41     5570.52     64.89 o 
   5   7   1      356.75      302.66     14.96 o 
   7   7   1     3217.93     3076.59     63.81 o 
   9   7   1      525.87      574.33     13.54 o 
  11   7   1       55.87       59.09      7.52 o 
  13   7   1     1528.00     1566.93     31.07 o 
  15   7   1      654.71      664.60     15.85 o 
  17   7   1       74.70       73.23      7.44 o 
  19   7   1       54.76       44.87      7.81 o 
  21   7   1      182.09      193.04     18.08 o 
 -20   8   1        4.61       11.35     12.84 o 
 -18   8   1      173.32      150.66      8.48 o 
 -16   8   1      154.38      173.10      8.15 o 
 -14   8   1      451.66      448.41     12.65 o 
 -12   8   1      241.43      248.26      8.89 o 
 -10   8   1      255.04      241.01      8.97 o 
  -8   8   1      307.12      403.16     12.95 o 
  -6   8   1     2766.43     2615.16     43.42 o 
  -4   8   1     3084.38     3157.48     51.87 o 
  -2   8   1     1013.26     1078.96     38.40 o 
   0   8   1     1266.69     1264.45     43.42 o 
   2   8   1     1420.86     1372.55     49.53 o 
   4   8   1      441.40      422.25     14.21 o 
   6   8   1     1179.77     1134.44     31.03 o 
   8   8   1       96.93      110.14     10.38 o 
  10   8   1     1740.72     1635.24     32.26 o 
  12   8   1      312.51      313.04     11.20 o 
  14   8   1      432.65      429.69     13.66 o 
  16   8   1      113.38      139.01      8.41 o 
  18   8   1       60.86       56.48      8.15 o 
  20   8   1      192.18      232.45     16.78 o 
 -21   9   1       43.94       19.24     22.73 o 
 -19   9   1        0.01       34.98      9.49 o 
 -17   9   1       56.74       46.40      7.63 o 
 -15   9   1      217.55      216.48      9.19 o 
 -13   9   1      410.83      376.67     11.31 o 
 -11   9   1      575.91      611.05     15.26 o 
  -9   9   1      253.00      288.78     10.57 o 
  -7   9   1        1.33        1.82      7.85 o 
  -5   9   1      653.77      692.69     14.29 o 
  -3   9   1     1618.52     1666.61     58.57 o 
  -1   9   1     2471.64     2461.52     68.13 o 
   1   9   1      216.77      143.37     19.24 o 
   3   9   1      533.10      575.82     26.83 o 
   5   9   1     3201.35     3127.31     72.63 o 
   7   9   1      506.00      498.57     14.92 o 
   9   9   1     4440.92     4443.11     83.91 o 
  11   9   1     2292.92     2352.35     47.22 o 
  13   9   1      177.51      136.19     11.27 o 
  15   9   1       25.35       20.58      7.52 o 
  17   9   1        0.99       -6.03      6.81 o 
  19   9   1      124.15      136.52     10.98 o 
 -20  10   1       36.51       55.59     14.14 o 
 -18  10   1       77.63       77.40      9.34 o 
 -16  10   1      273.88      254.40     11.20 o 
 -14  10   1      332.26      308.28     11.61 o 
 -12  10   1       76.72       76.87      8.22 o 
 -10  10   1     1845.82     1882.95     36.06 o 
  -8  10   1      335.09      312.97      9.90 o 
  -6  10   1       29.43       50.42      6.70 o 
  -4  10   1      908.60      915.61     21.28 o 
  -2  10   1     2039.84     2078.52     56.93 o 
   0  10   1      229.70      188.84     16.60 o 
   2  10   1     1322.78     1426.46     53.32 o 
   4  10   1      637.12      646.92     28.28 o 
   6  10   1     1198.16     1343.86     32.52 o 
   8  10   1      228.91      237.21     10.83 o 
  10  10   1      123.32      120.89      8.78 o 
  12  10   1       70.60       44.06     11.27 o 
  14  10   1      293.13      318.74     12.95 o 
  16  10   1        5.40        6.77      7.55 o 
  18  10   1       34.61       38.59      9.12 o 
  20  10   1       11.89       32.37     19.13 o 
 -19  11   1       19.80       42.60     12.20 o 
 -17  11   1       77.57       88.19      8.22 o 
 -15  11   1       78.01       87.18      9.00 o 
 -13  11   1       91.05       82.87      8.86 o 
 -11  11   1      189.20      163.13      8.97 o 
  -9  11   1     1151.46     1116.17     28.24 o 
  -7  11   1     1219.13     1263.26     24.19 o 
  -5  11   1       79.96       38.77      9.60 o 
  -3  11   1      230.29      308.62     16.89 o 
  -1  11   1      193.08      227.72     13.21 o 
   1  11   1      351.56      353.49     20.09 o 
   3  11   1     1155.14     1270.00     46.33 o 
   5  11   1      127.25      135.81     13.69 o 
   7  11   1      959.63      903.97     21.54 o 
   9  11   1      402.87      392.04     13.10 o 
  11  11   1      104.10       99.01      8.22 o 
  13  11   1       67.91       71.48      8.60 o 
  15  11   1       59.48       62.33      8.00 o 
  17  11   1      193.21      220.06     10.38 o 
  19  11   1        8.13      -10.01     17.93 o 
 -18  12   1       43.33       59.98     11.20 o 
 -16  12   1      102.04      111.63      9.34 o 
 -14  12   1        7.26        5.36      8.82 o 
 -12  12   1      208.10      222.77      9.53 o 
 -10  12   1       69.09       67.50      8.04 o 
  -8  12   1       39.05       30.29      6.70 o 
  -6  12   1     1794.03     1765.37     36.73 o 
  -4  12   1      366.74      438.89     13.10 o 
  -2  12   1       42.50       18.34     13.69 o 
   0  12   1       78.75       68.32      7.22 o 
   2  12   1       47.14       46.03     16.04 o 
   4  12   1      166.24      273.04     38.18 o 
   6  12   1       68.04       80.45     11.94 o 
   8  12   1      514.15      518.48     16.22 o 
  10  12   1      301.02      279.55     11.20 o 
  12  12   1       62.61       61.17      8.82 o 
  14  12   1      134.35      105.82      8.60 o 
  16  12   1       22.48       23.59     10.20 o 
  18  12   1       17.56       39.96     10.08 o 
 -17  13   1       16.66       24.63     12.84 o 
 -15  13   1       60.75       54.10      8.78 o 
 -13  13   1       95.15       82.46      7.85 o 
 -11  13   1       40.44       67.20      8.56 o 
  -9  13   1      102.47       77.21      8.15 o 
  -7  13   1     1255.92     1239.37     29.43 o 
  -5  13   1      716.60      740.47     22.14 o 
  -3  13   1     1776.35     1940.21     50.12 o 
  -1  13   1      795.57      820.95     21.99 o 
   1  13   1     1231.41     1327.67     37.28 o 
   3  13   1      415.79      428.39     29.73 o 
   5  13   1     1093.99     1105.34     30.29 o 
   7  13   1      205.74      196.88     13.92 o 
   9  13   1      508.65      469.17     15.85 o 
  11  13   1      344.35      329.79     13.54 o 
  13  13   1       24.37        7.00      7.93 o 
  15  13   1      269.74      289.60     13.10 o 
  17  13   1       29.77       44.28      9.79 o 
 -18  14   1       19.69       20.24      9.34 o 
 -16  14   1       68.48       84.02     10.53 o 
 -14  14   1      101.58       99.98      9.67 o 
 -12  14   1        3.80        0.56      8.56 o 
 -10  14   1      704.68      708.99     22.21 o 
  -8  14   1      216.00      204.58     13.40 o 
  -6  14   1      198.54      215.37      9.90 o 
  -4  14   1      185.53      176.89     10.20 o 
  -2  14   1       69.31       32.34     15.44 o 
   0  14   1      441.78      447.96     17.34 o 
   2  14   1      259.86      245.95     15.14 o 
   4  14   1       63.52       81.01     18.08 o 
   6  14   1      210.49      203.42     13.10 o 
   8  14   1      302.98      258.87     16.00 o 
  10  14   1       27.00       24.33      9.38 o 
  12  14   1      315.51      255.96     10.23 o 
  14  14   1       39.00       37.62     10.34 o 
  16  14   1       18.00       29.40      9.45 o 
  18  14   1        1.52       19.05      7.70 o 
 -17  15   1       12.48      -13.10     26.83 o 
 -15  15   1       11.51       24.56      8.07 o 
 -13  15   1      350.43      374.59     14.40 o 
 -11  15   1       70.14       50.49      8.60 o 
  -9  15   1      194.56      193.79     12.54 o 
  -7  15   1      743.14      710.48     18.64 o 
  -5  15   1      830.64      841.01     18.94 o 
  -3  15   1       90.96      113.64     10.79 o 
  -1  15   1       96.26       48.37     13.40 o 
   1  15   1      448.52      403.16     18.05 o 
   3  15   1      135.82      150.96     12.84 o 
   5  15   1      258.83      202.53     15.14 o 
   7  15   1      900.98      882.87     28.80 o 
   9  15   1      136.93      144.37     13.25 o 
  11  15   1      119.73      103.70     10.08 o 
  13  15   1      112.55      124.76      9.49 o 
  15  15   1        7.81       43.57     11.42 o 
  17  15   1       24.22       90.90     16.89 o 
 -16  16   1        6.20       25.53     12.06 o 
 -14  16   1       98.20      116.24     11.80 o 
 -12  16   1       91.43       93.47     12.09 o 
 -10  16   1      135.15      125.21     16.33 o 
  -8  16   1       15.81       -0.60      8.45 o 
  -6  16   1      103.20      109.88     10.20 o 
  -4  16   1      128.26      116.58     10.20 o 
  -2  16   1      614.39      612.84     20.99 o 
   0  16   1      193.19      159.41     15.14 o 
   2  16   1       87.83       86.55     12.84 o 
   4  16   1      946.51      989.62     30.88 o 
   6  16   1      429.33      403.91     15.74 o 
   8  16   1      155.87      132.80     12.76 o 
  10  16   1       37.62       33.86     13.36 o 
  12  16   1      239.46      212.95     12.99 o 
  14  16   1      206.66      206.03     14.88 o 
  16  16   1       24.93       29.21     14.73 o 
 -15  17   1       74.56      139.09     20.54 o 
 -13  17   1       72.05       84.32      9.82 o 
 -11  17   1       13.32        6.44     11.50 o 
  -9  17   1       31.31       34.98     10.49 o 
  -7  17   1       20.55       -0.60      9.34 o 
  -5  17   1      370.68      340.95     13.40 o 
  -3  17   1     1309.81     1415.00     38.40 o 
  -1  17   1      245.39      216.82     16.89 o 
   1  17   1      415.44      391.85     15.93 o 
   3  17   1      298.53      299.57     16.60 o 
   5  17   1      198.77      199.93     11.94 o 
   7  17   1      165.23      130.53     13.95 o 
   9  17   1       53.00       66.46     13.99 o 
  11  17   1        2.09       -2.94     14.14 o 
  13  17   1      175.64      162.98     16.15 o 
  15  17   1       18.86       13.40     11.65 o 
 -14  18   1       20.60       55.67     12.54 o 
 -12  18   1       21.53       20.47     14.66 o 
 -10  18   1       21.72       25.93     13.40 o 
  -8  18   1       28.86       75.65     10.08 o 
  -6  18   1       58.79       61.47     10.49 o 
  -4  18   1      120.04      108.50      8.04 o 
  -2  18   1      343.89      350.59     15.14 o 
   0  18   1      608.04      605.25     23.59 o 
   2  18   1     1036.44     1063.41     34.83 o 
   4  18   1      520.73      468.32     16.89 o 
   6  18   1       57.15       61.47     10.79 o 
   8  18   1       43.43       33.53     18.34 o 
  10  18   1       43.56       42.53     19.83 o 
  12  18   1        4.01       18.72     17.75 o 
  14  18   1       18.57       -3.80     12.54 o 
 -13  19   1        3.54        7.96     11.20 o 
 -11  19   1       13.84        8.74     13.69 o 
  -9  19   1        0.33       -4.65      8.74 o 
  -7  19   1        1.00       10.20     11.65 o 
  -5  19   1        9.31       25.08     13.40 o 
  -3  19   1      538.82      512.60     22.44 o 
  -1  19   1      379.50      364.84     14.85 o 
   1  19   1      395.45      417.01     18.64 o 
   3  19   1       36.87       37.36      7.00 o 
   5  19   1       44.24       37.58     14.59 o 
   7  19   1       43.01       61.21     17.79 o 
   9  19   1      231.32      322.01     22.73 o 
  11  19   1       65.55       83.65     28.28 o 
 -10  20   1       84.53       89.75     14.29 o 
  -8  20   1       76.18       73.71     18.08 o 
  -6  20   1       17.68       54.77     18.64 o 
  -4  20   1        5.34        1.45     13.99 o 
  -2  20   1      251.69      279.74     18.34 o 
   0  20   1      181.30      191.74     14.85 o 
   2  20   1       92.83       86.25     15.14 o 
   4  20   1      394.19      440.63     21.84 o 
   6  20   1       35.57       15.74     15.74 o 
   8  20   1      123.32      106.64     14.29 o 
  10  20   1       11.78       25.64     14.29 o 
  -9  21   1        3.25       38.88     14.03 o 
  -7  21   1       17.30       62.07     16.33 o 
  -5  21   1       37.32       25.93     15.44 o 
  -3  21   1       92.03      117.73     16.60 o 
  -1  21   1      101.83       94.40     16.04 o 
   1  21   1       21.14       22.44     13.99 o 
   3  21   1       10.07        0.86     14.59 o 
   5  21   1       62.86       93.25     16.33 o 
   7  21   1       69.80       81.60     13.69 o 
   9  21   1       96.87       57.94     11.94 o 
  -6  22   1        0.61       13.69     13.99 o 
  -4  22   1       27.31       12.54     18.34 o 
  -2  22   1       94.79      113.94     16.33 o 
   0  22   1        5.72       36.13     16.60 o 
   2  22   1       23.30       65.27     16.89 o 
   4  22   1       11.53       15.74     17.49 o 
   6  22   1       30.58       66.72     15.74 o 
  -1  23   1       67.92       25.49     13.77 o 
   1  23   1       36.27       37.28     14.73 o 
 -22   0   2       24.06       39.03     11.09 o 
 -20   0   2      153.93      157.36      8.45 o 
 -18   0   2      457.10      444.69     11.65 o 
 -16   0   2     1118.75     1112.90     21.84 o 
 -14   0   2     1130.30     1145.27     21.58 o 
 -12   0   2     3046.41     3107.33     51.27 o 
 -10   0   2       29.20       30.59      4.35 o 
  -8   0   2       53.35       42.27      5.54 o 
  -6   0   2      752.23      615.48     13.69 o 
  -4   0   2    56448.70    54658.37    243.54 o 
  -2   0   2    27026.75    26299.58    191.63 o 
   0   0   2     2808.40     2853.22     35.13 o 
   2   0   2    34648.22    33695.04    221.17 o 
   4   0   2     5390.69     5202.89     58.38 o 
   6   0   2     1723.48     1558.18     21.58 o 
   8   0   2     9175.26     9344.75     70.51 o 
  10   0   2     1720.48     1924.21     29.14 o 
  12   0   2      418.74      391.96      9.90 o 
  14   0   2     1004.75     1077.36     21.28 o 
  16   0   2      527.42      574.66     13.69 o 
  18   0   2      600.27      577.86     13.40 o 
  20   0   2      489.64      473.27     13.99 o 
  22   0   2       44.29       48.07     10.79 o 
 -21   1   2        0.51       -4.28      7.40 o 
 -19   1   2        0.28        0.33      4.76 o 
 -17   1   2      123.22      122.08      7.55 o 
 -15   1   2     2666.41     2844.59     48.52 o 
 -13   1   2      473.19      512.82     11.76 o 
 -11   1   2      585.11      546.87     11.20 o 
  -9   1   2      960.67      886.92     14.29 o 
  -7   1   2    12382.50    11487.23     96.15 o 
  -5   1   2     3050.32     3188.52     50.27 o 
  -3   1   2     6283.01     6187.56     62.36 o 
  -1   1   2    10911.02    10759.27     87.00 o 
   1   1   2    10315.76    10166.04     80.19 o 
   3   1   2     8646.66     8451.87     73.27 o 
   5   1   2      348.19      372.91      7.52 o 
   7   1   2     2475.49     2297.42     33.34 o 
   9   1   2     2429.78     2703.34     40.00 o 
  11   1   2     1608.87     1732.44     28.65 o 
  13   1   2       74.93       84.50      7.22 o 
  15   1   2       92.73      109.36      7.11 o 
  17   1   2      581.82      594.53     14.18 o 
  19   1   2      823.67      879.59     19.50 o 
  21   1   2       44.33       19.39      9.45 o 
 -22   2   2        2.61       18.49     16.30 o 
 -20   2   2        2.87        0.86      8.41 o 
 -18   2   2       43.68       36.13      6.55 o 
 -16   2   2       53.44       44.73      6.66 o 
 -14   2   2       57.09       54.92      6.44 o 
 -12   2   2      352.08      355.69      8.30 o 
 -10   2   2       10.64       20.54      4.65 o 
  -8   2   2     2298.45     2417.24     35.09 o 
  -6   2   2     4513.28     4830.27     68.32 o 
  -4   2   2     1822.04     1824.64     42.72 o 
  -2   2   2    10138.33     9951.15     81.71 o 
   0   2   2    20400.84    20132.52    150.21 o 
   2   2   2     1349.07     1423.71     37.66 o 
   4   2   2    30870.14    28354.47    256.34 o 
   6   2   2      320.23      282.38      7.40 o 
   8   2   2      710.78      748.84     12.54 o 
  10   2   2     1292.29     1408.04     21.02 o 
  12   2   2      625.44      564.88     10.57 o 
  14   2   2      994.95      940.84     17.19 o 
  16   2   2      537.58      519.07     12.20 o 
  18   2   2       99.04       92.13      9.04 o 
  20   2   2        1.69       -6.44      7.29 o 
  22   2   2       11.07       17.45     15.33 o 
 -21   3   2       12.53       25.38      9.30 o 
 -19   3   2       53.73       54.18      7.11 o 
 -17   3   2      385.52      400.78     11.68 o 
 -15   3   2      684.46      768.30     15.74 o 
 -13   3   2     3631.68     3605.90     54.44 o 
 -11   3   2     2530.35     2538.06     37.99 o 
  -9   3   2       68.66       38.59      6.14 o 
  -7   3   2      619.30      637.10     13.95 o 
  -5   3   2     1295.71     1187.95     27.91 o 
  -3   3   2    11950.44    11185.61     81.94 o 
  -1   3   2    16093.98    15772.39    138.08 o 
   1   3   2    12051.40    11747.51    116.47 o 
   3   3   2     6040.77     5593.40     79.48 o 
   5   3   2     3481.51     3507.89     56.52 o 
   7   3   2     8655.42     8542.03     66.20 o 
   9   3   2      268.65      230.07      6.73 o 
  11   3   2      435.32      471.26     10.79 o 
  13   3   2      395.67      387.54     10.42 o 
  15   3   2       22.70        6.77      6.96 o 
  17   3   2       16.21       21.32      8.89 o 
  19   3   2        8.87        2.83      9.97 o 
  21   3   2       34.12       51.13     10.34 o 
 -22   4   2       20.20       27.94     14.44 o 
 -20   4   2       31.47       36.24      9.75 o 
 -18   4   2      113.93      105.94      8.71 o 
 -16   4   2      161.59      152.26      7.44 o 
 -14   4   2      372.35      412.50     10.49 o 
 -12   4   2      127.53       98.53      6.96 o 
 -10   4   2      428.67      323.28      9.49 o 
  -8   4   2     6736.92     6830.58     70.33 o 
  -6   4   2    25059.20    25432.38    243.02 o 
  -4   4   2     7708.47     7197.20     71.74 o 
  -2   4   2     9179.29     8166.96     77.99 o 
   0   4   2     5191.33     5121.59     67.57 o 
   2   4   2     2169.72     2035.36     41.71 o 
   4   4   2     9769.55     9194.91     93.28 o 
   6   4   2      476.24      375.22      9.75 o 
   8   4   2     1725.90     1916.40     32.63 o 
  10   4   2     1386.00     1301.48     23.85 o 
  12   4   2      169.45      150.96      7.70 o 
  14   4   2     1899.99     2049.72     36.24 o 
  16   4   2      187.26      148.88      7.85 o 
  18   4   2      254.00      268.32     11.01 o 
  20   4   2       19.14       18.01      9.90 o 
  22   4   2       63.07       67.05     15.89 o 
 -21   5   2       46.76       25.23     11.05 o 
 -19   5   2      150.44      157.14     10.42 o 
 -17   5   2       99.17       86.36      6.92 o 
 -15   5   2        3.38       -6.25      6.25 o 
 -13   5   2      407.27      424.82     10.57 o 
 -11   5   2      427.36      488.11     13.62 o 
  -9   5   2      291.36      315.98      8.56 o 
  -7   5   2     2844.59     2914.62     45.06 o 
  -5   5   2     3896.21     3798.94     71.44 o 
  -3   5   2     2290.91     2474.69     51.61 o 
  -1   5   2    32273.17    28459.11    295.37 o 
   1   5   2     7293.47     6715.30     63.37 o 
   3   5   2     7497.57     7771.20     88.22 o 
   5   5   2       31.29      -12.24     12.24 o 
   7   5   2     3471.29     3625.84     58.27 o 
   9   5   2       49.52       40.45      7.29 o 
  11   5   2       78.02       54.85      9.08 o 
  13   5   2      288.71      293.43      9.38 o 
  15   5   2      212.95      156.13      8.04 o 
  17   5   2      144.99      123.87      8.41 o 
  19   5   2       59.25       33.97      8.30 o 
  21   5   2       23.78       33.67     11.98 o 
 -22   6   2       23.36       48.67     22.73 o 
 -20   6   2       22.15       36.91      9.00 o 
 -18   6   2      102.96       76.28      7.40 o 
 -16   6   2      126.15      122.34      8.52 o 
 -14   6   2      998.15      917.73     18.64 o 
 -12   6   2       10.48       11.24      5.62 o 
 -10   6   2        2.00       -4.80      4.80 o 
  -8   6   2      716.33      711.18     14.62 o 
  -6   6   2     2376.88     2244.14     47.74 o 
  -4   6   2     2941.08     2884.70     47.52 o 
  -2   6   2      992.61     1130.20     32.63 o 
   0   6   2     2737.70     2590.97     81.60 o 
   2   6   2    10746.07    10629.15    141.66 o 
   4   6   2      759.14      817.23     32.89 o 
   6   6   2     7345.83     7420.05     89.49 o 
   8   6   2     1185.24     1059.13     19.83 o 
  10   6   2      685.36      733.36     16.86 o 
  12   6   2     2577.55     2575.45     45.25 o 
  14   6   2       56.67       49.75      6.73 o 
  16   6   2      160.04      143.74      8.11 o 
  18   6   2       76.78       59.61      7.03 o 
  20   6   2        5.03        7.18     11.57 o 
 -21   7   2       62.64       86.92     16.63 o 
 -19   7   2       20.27       14.73      7.40 o 
 -17   7   2       25.11       13.21      6.10 o 
 -15   7   2      185.39      176.11      7.93 o 
 -13   7   2       53.88       45.02      6.81 o 
 -11   7   2      932.36      944.90     19.65 o 
  -9   7   2      324.80      363.87     10.49 o 
  -7   7   2      824.92      886.22     22.44 o 
  -5   7   2     1031.41     1051.99     20.09 o 
  -3   7   2      493.61      546.87     15.67 o 
  -1   7   2     1257.72     1201.38     41.53 o 
   1   7   2      596.05      482.46     25.49 o 
   3   7   2     1924.90     1810.91     62.18 o 
   5   7   2     4128.13     4231.94     95.70 o 
   7   7   2     2759.20     2885.89     55.93 o 
   9   7   2      164.54      164.69      9.49 o 
  11   7   2     1381.87     1452.73     29.10 o 
  13   7   2      458.89      462.29     12.24 o 
  15   7   2      169.62      160.52      9.75 o 
  17   7   2      137.91      123.65      7.74 o 
  19   7   2       16.78        5.84      7.33 o 
  21   7   2       20.60       24.78     19.35 o 
 -20   8   2      195.99      211.13     14.25 o 
 -18   8   2      143.35      140.24      8.56 o 
 -16   8   2      277.53      279.37      9.67 o 
 -14   8   2       65.78       53.28      6.96 o 
 -12   8   2      911.02      926.55     19.39 o 
 -10   8   2      600.82      574.66     13.99 o 
  -8   8   2      404.00      450.38     14.33 o 
  -6   8   2      836.81      993.72     18.64 o 
  -4   8   2      296.59      275.39      9.34 o 
  -2   8   2       75.21       70.70      7.33 o 
   0   8   2     5845.74     5927.36    110.33 o 
   2   8   2      510.62      528.82     23.37 o 
   4   8   2    13748.31    14383.69    188.39 o 
   6   8   2     3553.42     3853.86     90.05 o 
   8   8   2      404.94      418.98     14.25 o 
  10   8   2      329.02      320.34     10.79 o 
  12   8   2      552.74      554.01     15.29 o 
  14   8   2      713.42      739.61     17.79 o 
  16   8   2      124.91      124.35      9.08 o 
  18   8   2       81.08       75.39      8.04 o 
  20   8   2        4.88       -2.53     10.57 o 
 -21   9   2       92.62      178.05     34.38 o 
 -19   9   2      352.98      344.56     13.36 o 
 -17   9   2       15.48        8.97      8.11 o 
 -15   9   2      379.53      394.38     13.25 o 
 -13   9   2      297.71      322.64     10.68 o 
 -11   9   2      634.53      587.72     14.36 o 
  -9   9   2       83.93       71.03      9.00 o 
  -7   9   2      336.88      439.15     11.94 o 
  -5   9   2     3280.82     3504.83     57.41 o 
  -3   9   2       77.67       57.86      8.04 o 
  -1   9   2     2209.34     2351.56     61.84 o 
   1   9   2      423.63      349.40     18.08 o 
   3   9   2      783.06      774.89     33.23 o 
   5   9   2     1877.65     2020.10     43.46 o 
   7   9   2      187.78      187.87     11.20 o 
   9   9   2     1021.27     1037.03     23.59 o 
  11   9   2     2449.60     2610.91     52.02 o 
  13   9   2      213.22      198.33      9.97 o 
  15   9   2      123.49      137.64      8.78 o 
  17   9   2       11.31        2.90      8.04 o 
  19   9   2       32.83       43.91     11.65 o 
 -20  10   2        0.30       20.32     15.74 o 
 -18  10   2      516.79      534.48     17.90 o 
 -16  10   2      197.90      195.24      9.34 o 
 -14  10   2       10.85       29.69      7.70 o 
 -12  10   2     1011.60     1007.60     23.96 o 
 -10  10   2      386.68      372.13     11.83 o 
  -8  10   2      320.09      288.78     10.79 o 
  -6  10   2      667.88      761.16     17.19 o 
  -4  10   2     1327.98     1447.75     26.53 o 
  -2  10   2       87.80      108.50      8.37 o 
   0  10   2      729.64      860.84     32.34 o 
   2  10   2     1276.08     1443.65     49.82 o 
   4  10   2       60.81       41.64     13.99 o 
   6  10   2     3112.08     3285.30     69.28 o 
   8  10   2     2130.47     2128.98     48.52 o 
  10  10   2     2302.08     2424.38     45.69 o 
  12  10   2      447.62      425.97     14.07 o 
  14  10   2       66.06       83.46      9.53 o 
  16  10   2       93.43       94.40      8.22 o 
  18  10   2      316.67      323.35     14.47 o 
  20  10   2        1.85       -2.12     14.51 o 
 -19  11   2       22.07       27.91     12.76 o 
 -17  11   2      194.03      199.48     10.87 o 
 -15  11   2       63.53       59.91      7.48 o 
 -13  11   2      429.28      412.91     12.65 o 
 -11  11   2      284.35      272.67     10.60 o 
  -9  11   2      696.51      654.81     18.08 o 
  -7  11   2       25.08       33.79      7.59 o 
  -5  11   2     1369.71     1414.52     26.23 o 
  -3  11   2      375.30      457.27     17.90 o 
  -1  11   2     4290.50     4588.90     66.60 o 
   1  11   2     1165.77     1235.88     28.09 o 
   3  11   2     3382.35     3762.14     48.86 o 
   5  11   2     1094.91     1193.23     31.78 o 
   7  11   2      781.33      758.14     18.75 o 
   9  11   2     5131.05     5319.43     64.19 o 
  11  11   2      187.01      161.41      9.45 o 
  13  11   2       90.31      117.92      9.45 o 
  15  11   2      294.73      280.97     11.87 o 
  17  11   2       93.47       98.23     10.05 o 
  19  11   2       53.35       57.86     15.07 o 
 -18  12   2       44.67       47.48     11.80 o 
 -16  12   2      144.30      148.65      9.60 o 
 -14  12   2      307.40      295.15     11.09 o 
 -12  12   2      125.37      112.86      7.78 o 
 -10  12   2       96.20       84.13      9.45 o 
  -8  12   2      644.41      625.68     15.74 o 
  -6  12   2      103.46      108.69      9.04 o 
  -4  12   2     2075.40     2060.29     35.83 o 
  -2  12   2      421.67      452.28     14.25 o 
   0  12   2      877.66      845.40     32.78 o 
   2  12   2      863.07      821.21     32.63 o 
   4  12   2       54.24       43.13     14.85 o 
   6  12   2     2368.26     2375.97     58.23 o 
   8  12   2     2846.35     3010.95     60.47 o 
  10  12   2      626.02      665.71     17.38 o 
  12  12   2      287.50      282.94     10.75 o 
  14  12   2      199.78      197.43     10.64 o 
  16  12   2       58.20       31.70     10.01 o 
  18  12   2       30.73       20.84     12.24 o 
 -17  13   2        2.59        3.50     10.64 o 
 -15  13   2       21.28       13.36      8.04 o 
 -13  13   2       77.47       67.39      8.71 o 
 -11  13   2      196.15      190.33     10.31 o 
  -9  13   2      147.99      129.38      8.74 o 
  -7  13   2       28.91       28.84      7.59 o 
  -5  13   2      457.04      478.51     14.59 o 
  -3  13   2     1867.43     1871.15     39.33 o 
  -1  13   2       10.68       15.93      8.04 o 
   1  13   2      173.01      180.95     17.49 o 
   3  13   2      348.53      375.03     26.53 o 
   5  13   2      291.95      286.18     16.60 o 
   7  13   2      873.46      878.78     23.03 o 
   9  13   2      534.13      514.94     15.81 o 
  11  13   2      145.98      138.08      9.19 o 
  13  13   2       37.57       36.39      9.60 o 
  15  13   2      180.37      213.28     12.61 o 
  17  13   2       24.99       27.87     10.94 o 
 -16  14   2      199.84      227.91     16.26 o 
 -14  14   2       37.46       33.04      8.11 o 
 -12  14   2      230.57      211.28      9.67 o 
 -10  14   2      273.28      287.93     12.54 o 
  -8  14   2      162.44      143.67     11.09 o 
  -6  14   2      575.20      591.00     15.74 o 
  -4  14   2      828.46      828.77     18.64 o 
  -2  14   2     1273.31     1239.26     27.98 o 
   0  14   2      116.26      103.74     10.05 o 
   2  14   2       79.71      125.58     25.64 o 
   4  14   2     2618.32     2742.49     41.15 o 
   6  14   2       23.99       25.93     13.69 o 
   8  14   2       91.85       80.89     15.03 o 
  10  14   2      150.14      168.93     10.57 o 
  12  14   2      197.15      197.58     10.46 o 
  14  14   2       16.19       12.02     10.05 o 
  16  14   2       95.90       84.28     12.13 o 
 -17  15   2       17.45       25.64     27.98 o 
 -15  15   2       29.59       43.42     12.24 o 
 -13  15   2      197.25      176.22     11.53 o 
 -11  15   2       94.94       86.03      8.52 o 
  -9  15   2      150.12      154.75      9.04 o 
  -7  15   2      283.87      300.17     12.24 o 
  -5  15   2       91.20      119.78     11.09 o 
  -3  15   2      749.88      765.10     23.18 o 
  -1  15   2      689.62      680.60     24.71 o 
   1  15   2        4.89       -9.75      9.75 o 
   3  15   2       52.91       28.58     15.14 o 
   5  15   2     1165.07     1159.52     33.79 o 
   7  15   2       43.79       41.79     13.06 o 
   9  15   2      483.76      485.32     21.10 o 
  11  15   2      127.21      131.68      9.41 o 
  13  15   2       44.39       46.21      8.37 o 
  15  15   2       89.59      138.61     15.48 o 
 -16  16   2       24.99       38.18     19.83 o 
 -14  16   2       22.35       63.55      8.97 o 
 -12  16   2        5.11        5.02      8.60 o 
 -10  16   2        6.73       20.09      7.85 o 
  -8  16   2      324.35      331.91     11.35 o 
  -6  16   2       60.05       76.95     10.79 o 
  -4  16   2      422.61      469.99     16.52 o 
  -2  16   2      453.49      441.49     15.74 o 
   0  16   2     1565.77     1598.82     48.22 o 
   2  16   2      834.35      861.70     27.39 o 
   4  16   2     1330.33     1284.55     49.82 o 
   6  16   2       86.36       95.00     16.37 o 
   8  16   2      284.04      266.75     18.75 o 
  10  16   2       63.54       71.78     17.30 o 
  12  16   2      132.94      111.78      9.19 o 
  14  16   2       87.23       73.08     15.11 o 
  16  16   2        9.22       -6.10     16.33 o 
 -15  17   2       28.58      -27.39     28.84 o 
 -13  17   2      162.48      204.50     13.47 o 
 -11  17   2       20.01       22.44     10.49 o 
  -9  17   2       54.51       62.36      9.34 o 
  -7  17   2       98.92       68.20      9.34 o 
  -5  17   2       21.17       22.44     11.01 o 
  -3  17   2      767.77      795.58     18.94 o 
  -1  17   2      227.05      255.55     14.29 o 
   1  17   2      324.88      356.65     16.52 o 
   3  17   2      439.79      482.87     23.89 o 
   5  17   2        1.29       -9.04     11.65 o 
   7  17   2       24.06        6.33     15.03 o 
   9  17   2      104.88      154.75     15.44 o 
  11  17   2      136.17      139.31     23.40 o 
  13  17   2        2.63        7.74     12.06 o 
  15  17   2       23.87       17.79     18.08 o 
 -12  18   2      416.07      469.88     24.37 o 
 -10  18   2       69.14       64.97     13.40 o 
  -8  18   2       20.42       25.93     17.49 o 
  -6  18   2      263.04      228.84     12.43 o 
  -4  18   2       66.59       63.29      4.99 o 
  -2  18   2       14.26        3.50     14.29 o 
   0  18   2      167.20      171.94     12.84 o 
   2  18   2      127.70      135.48     10.23 o 
   4  18   2       46.89       15.14     11.35 o 
   6  18   2       34.04       45.62     14.07 o 
   8  18   2       25.58       53.32     27.09 o 
  10  18   2       81.12      108.13     29.14 o 
  12  18   2       16.02       13.66     20.02 o 
 -11  19   2       59.84       72.56     13.69 o 
  -9  19   2       10.13       17.79     15.44 o 
  -7  19   2       44.37       44.87     12.84 o 
  -5  19   2       31.14       48.97     12.84 o 
  -3  19   2      215.18      212.13     16.89 o 
  -1  19   2      371.09      375.03     15.14 o 
   1  19   2      808.17      952.93     26.23 o 
   3  19   2       36.79       22.29      8.41 o 
   5  19   2      142.30      128.37     14.36 o 
   7  19   2      102.43      102.29     13.99 o 
   9  19   2      121.69      140.47     23.59 o 
  11  19   2       46.04       31.74     17.15 o 
 -10  20   2       94.36       99.39     18.08 o 
  -8  20   2      144.97      141.32     16.89 o 
  -6  20   2      138.96      154.16     16.60 o 
  -4  20   2       34.70       61.21     14.85 o 
  -2  20   2       37.43        8.15     12.84 o 
   0  20   2       91.29      111.33     18.34 o 
   2  20   2      141.95      188.54     17.79 o 
   4  20   2       41.02       37.28     14.85 o 
   6  20   2        9.08       26.23     13.40 o 
   8  20   2       11.27      -13.69     15.74 o 
  10  20   2       27.45       15.74     12.54 o 
  -7  21   2      143.51      128.52     16.33 o 
  -5  21   2       72.45      114.83     14.59 o 
  -3  21   2       24.18       33.53     13.10 o 
  -1  21   2      431.74      473.56     25.08 o 
   1  21   2      141.67      120.07     17.19 o 
   3  21   2       67.33       69.95     14.85 o 
   5  21   2        5.59        7.00     15.74 o 
   7  21   2       33.56       19.24     18.34 o 
  -6  22   2       10.45       46.33     19.53 o 
  -4  22   2      100.87       53.02     17.79 o 
  -2  22   2       86.10      125.02     17.49 o 
   0  22   2       59.61       47.22     16.89 o 
   2  22   2        2.30        7.59     16.04 o 
   4  22   2       48.10       30.03     20.39 o 
 -21   1   3       14.18        5.77      6.55 o 
 -19   1   3       86.19       86.36      7.52 o 
 -17   1   3       40.59       43.98      6.40 o 
 -15   1   3      118.75      115.72      6.96 o 
 -13   1   3       60.34       79.00      5.80 o 
 -11   1   3     1992.37     2036.81     34.38 o 
  -9   1   3     4090.46     3981.49     41.19 o 
  -7   1   3      530.78      527.22     10.01 o 
  -5   1   3     1960.31     1980.47     37.02 o 
  -3   1   3    26200.80    25611.98    201.75 o 
  -1   1   3     5903.92     5801.77     52.91 o 
   1   1   3    68762.20    68086.30    392.56 o 
   3   1   3     4827.00     4501.45     51.16 o 
   5   1   3     2870.42     2682.32     35.31 o 
   7   1   3      147.93      128.41      6.14 o 
   9   1   3     1320.36     1369.46     22.85 o 
  11   1   3      722.81      689.94     14.73 o 
  13   1   3      699.38      687.93     14.36 o 
  15   1   3      103.18       77.99      7.55 o 
  17   1   3      248.22      241.30      9.34 o 
  19   1   3       42.57       56.26      8.00 o 
  21   1   3        1.09        2.87     10.72 o 
 -22   2   3       80.93      110.88     14.77 o 
 -20   2   3       74.34       81.75      7.29 o 
 -18   2   3       58.75       42.05      6.25 o 
 -16   2   3      511.33      494.96     11.91 o 
 -14   2   3     2885.84     2812.18     27.27 o 
 -12   2   3      318.91      324.84      8.74 o 
 -10   2   3      398.42      391.41      8.00 o 
  -8   2   3     7584.28     7950.62     64.11 o 
  -6   2   3    27061.84    26079.67    250.42 o 
  -4   2   3     2791.26     2723.10     57.00 o 
  -2   2   3    64450.34    63757.46    372.54 o 
   0   2   3    43615.15    42913.16    332.39 o 
   2   2   3   114775.77   113448.06    467.69 o 
   4   2   3    11841.55    11138.54     47.22 o 
   6   2   3     3401.63     3270.34     49.45 o 
   8   2   3     1811.85     1977.39     29.43 o 
  10   2   3      151.32      120.86      5.47 o 
  12   2   3      132.84      125.66      5.73 o 
  14   2   3      295.13      259.02      8.22 o 
  16   2   3       75.07       75.83      7.81 o 
  18   2   3      480.48      521.45     14.96 o 
  20   2   3       57.08       56.37     10.16 o 
  22   2   3       29.07       41.53     13.84 o 
 -21   3   3       33.32       46.14     11.39 o 
 -19   3   3       55.56       56.74      6.55 o 
 -17   3   3      186.36      169.23      8.60 o 
 -15   3   3      299.38      295.74     10.38 o 
 -13   3   3      845.20      814.74     15.22 o 
 -11   3   3     1126.27     1314.46     21.54 o 
  -9   3   3       69.90       59.13      5.84 o 
  -7   3   3      783.74      832.00     16.19 o 
  -5   3   3      736.55      765.14     20.35 o 
  -3   3   3     2889.30     2679.19     33.41 o 
  -1   3   3     4770.18     4703.80     47.07 o 
   1   3   3    34470.31    33855.86    336.11 o 
   3   3   3    15853.88    14660.76    136.08 o 
   5   3   3     2740.71     2777.87     45.17 o 
   7   3   3     2572.99     2792.16     45.58 o 
   9   3   3     1022.99     1156.28     19.53 o 
  11   3   3       61.53       66.94      5.40 o 
  13   3   3      133.16      126.55      6.25 o 
  15   3   3      441.80      438.18     11.80 o 
  17   3   3      281.84      278.74     11.94 o 
  19   3   3       24.77       21.69      9.90 o 
  21   3   3       79.13       98.23     15.96 o 
 -22   4   3       16.82       41.15     18.38 o 
 -20   4   3        7.86       17.71      8.41 o 
 -18   4   3      101.42      112.78      8.74 o 
 -16   4   3       15.33       11.76      7.33 o 
 -14   4   3     2597.01     2594.95     42.68 o 
 -12   4   3      340.84      327.82      9.45 o 
 -10   4   3     9207.59     9388.99     74.31 o 
  -8   4   3     8658.56     9196.58     70.25 o 
  -6   4   3     2428.85     2667.25     50.42 o 
  -4   4   3      697.95      614.74     15.18 o 
  -2   4   3    10602.87     9963.32     90.31 o 
   0   4   3    15089.00    15077.05    121.45 o 
   2   4   3     2867.54     2650.28     33.97 o 
   4   4   3    11458.42    11222.11     80.71 o 
   6   4   3      847.31      866.35     16.04 o 
   8   4   3      982.28     1011.69     18.79 o 
  10   4   3      617.80      662.14     13.66 o 
  12   4   3       26.48       34.83      5.80 o 
  14   4   3      283.92      240.41      8.71 o 
  16   4   3       90.10       80.86      8.60 o 
  18   4   3       16.28        8.63      8.60 o 
  20   4   3       22.20       15.78      9.90 o 
  22   4   3      196.36      192.04     22.73 o 
 -21   5   3        2.65        0.71     10.38 o 
 -19   5   3       10.61       -3.05      7.14 o 
 -17   5   3      176.88      147.05      8.41 o 
 -15   5   3      289.47      241.27      9.27 o 
 -13   5   3     1487.59     1486.11     26.20 o 
 -11   5   3       17.50       15.55      5.40 o 
  -9   5   3     1969.79     2113.50     34.08 o 
  -7   5   3      498.91      557.73     12.73 o 
  -5   5   3     6083.44     6563.79    120.07 o 
  -3   5   3      429.34      387.65     11.50 o 
  -1   5   3     1472.19     1412.36     29.77 o 
   1   5   3    14122.13    13930.18    155.91 o 
   3   5   3     3306.12     3137.65     84.80 o 
   5   5   3     2225.42     2236.44     51.72 o 
   7   5   3     1950.63     1884.18     31.89 o 
   9   5   3      183.27      160.60      7.70 o 
  11   5   3      242.98      206.92      8.11 o 
  13   5   3      708.08      742.92     16.45 o 
  15   5   3      305.95      295.29     10.53 o 
  17   5   3      504.82      487.82     14.85 o 
  19   5   3       39.73       43.35     11.87 o 
  21   5   3       15.06       29.40     14.10 o 
 -22   6   3       12.88       -4.65     22.73 o 
 -20   6   3        0.31        9.53      7.81 o 
 -18   6   3      101.26       86.74      8.00 o 
 -16   6   3       88.14       91.31      6.96 o 
 -14   6   3      537.05      584.04     12.80 o 
 -12   6   3      287.67      298.01      8.86 o 
 -10   6   3      608.12      753.01     15.74 o 
  -8   6   3      432.17      434.87     10.79 o 
  -6   6   3       36.51       26.94      7.22 o 
  -4   6   3     3384.25     3416.09     65.00 o 
  -2   6   3     3876.19     3872.91     78.96 o 
   0   6   3     4206.51     3964.07    102.85 o 
   2   6   3     1013.01     1027.09     30.96 o 
   4   6   3     2815.20     2734.86     62.77 o 
   6   6   3      609.72      648.30     18.72 o 
   8   6   3      275.65      248.97      9.41 o 
  10   6   3      675.17      656.64     16.00 o 
  12   6   3     1606.97     1726.41     31.85 o 
  14   6   3      959.61      947.69     19.31 o 
  16   6   3      173.92      204.32      8.48 o 
  18   6   3        2.03       15.40      8.48 o 
  20   6   3       10.70       26.46     12.65 o 
 -21   7   3      101.10      137.23     19.05 o 
 -19   7   3      187.74      176.56     10.49 o 
 -17   7   3      217.50      202.57      9.67 o 
 -15   7   3       65.27       52.20      6.33 o 
 -13   7   3      163.45      139.09      7.70 o 
 -11   7   3      465.65      451.35     12.13 o 
  -9   7   3     1169.98     1269.22     26.79 o 
  -7   7   3      309.31      342.18     10.68 o 
  -5   7   3     4638.48     4714.48     67.61 o 
  -3   7   3     4040.71     3919.35     88.30 o 
  -1   7   3     2159.58     2053.11     49.60 o 
   1   7   3     3830.10     3959.27    126.29 o 
   3   7   3     4328.25     4414.87    113.97 o 
   5   7   3      141.89      102.14     10.20 o 
   7   7   3      488.99      446.18     16.07 o 
   9   7   3      652.33      665.31     15.63 o 
  11   7   3     1275.83     1317.25     29.28 o 
  13   7   3      568.00      564.28     14.07 o 
  15   7   3       81.16       96.34      7.07 o 
  17   7   3       67.11       60.47      6.81 o 
  19   7   3       14.44      -10.64     12.06 o 
  21   7   3       32.63       51.57     18.75 o 
 -20   8   3       74.70       87.22     18.31 o 
 -18   8   3       77.11       87.55      7.11 o 
 -16   8   3       41.49       38.55      6.73 o 
 -14   8   3       55.57       41.08      6.14 o 
 -12   8   3      897.07      876.39     19.24 o 
 -10   8   3      488.71      483.05     12.95 o 
  -8   8   3      179.88      208.97      9.30 o 
  -6   8   3        6.42       -7.00     10.20 o 
  -4   8   3     1634.97     1783.30     39.26 o 
  -2   8   3     3343.89     3471.90     78.55 o 
   0   8   3     4801.54     4886.42    110.44 o 
   2   8   3     4532.94     4952.51    121.56 o 
   4   8   3     3200.31     3070.56     82.87 o 
   6   8   3     2559.69     2496.38     58.42 o 
   8   8   3     1996.85     2009.42     45.28 o 
  10   8   3      445.46      470.89     12.87 o 
  12   8   3      439.98      426.57     14.70 o 
  14   8   3      942.86     1005.96     23.52 o 
  16   8   3        6.69       -0.30      7.11 o 
  18   8   3       65.43       59.39      6.62 o 
  20   8   3      109.13      106.49     12.95 o 
 -21   9   3       16.67       -2.34     23.59 o 
 -19   9   3        3.04       12.69     10.68 o 
 -17   9   3       56.56       56.82      6.25 o 
 -15   9   3       56.53       76.24      7.03 o 
 -13   9   3      173.95      132.91      7.22 o 
 -11   9   3      688.08      632.34     15.40 o 
  -9   9   3      775.05      807.82     21.62 o 
  -7   9   3      154.11      217.97     10.20 o 
  -5   9   3      333.80      370.38      9.34 o 
  -3   9   3      227.47      191.00     10.87 o 
  -1   9   3     2001.12     1868.06     43.98 o 
   1   9   3      321.31      318.22     16.89 o 
   3   9   3     1427.74     1566.18     44.28 o 
   5   9   3     1260.81     1252.32     32.63 o 
   7   9   3     1832.68     1918.59     48.37 o 
   9   9   3       79.97       90.20     11.20 o 
  11   9   3     1479.82     1542.18     33.49 o 
  13   9   3      404.99      387.13     13.54 o 
  15   9   3       24.67       12.95      7.81 o 
  17   9   3      177.46      163.28      9.75 o 
  19   9   3      112.96      133.88     14.40 o 
 -20  10   3       33.63       57.56     17.97 o 
 -18  10   3       57.83       59.80      8.41 o 
 -16  10   3       11.88       -1.97      4.09 o 
 -14  10   3      100.62       97.86      7.29 o 
 -12  10   3       46.95       39.37      6.85 o 
 -10  10   3      129.17      141.95      7.00 o 
  -8  10   3       15.37       11.94      7.00 o 
  -6  10   3       78.74       62.36      7.00 o 
  -4  10   3      131.01      161.56     10.01 o 
  -2  10   3      522.12      527.03     15.67 o 
   0  10   3      363.71      364.54     17.79 o 
   2  10   3      127.11      167.00     15.44 o 
   4  10   3      617.10      654.78     24.07 o 
   6  10   3     1816.47     1846.45     47.48 o 
   8  10   3     1003.69     1116.47     27.42 o 
  10  10   3      561.82      589.88     16.26 o 
  12  10   3      113.71       83.65     10.90 o 
  14  10   3     1101.54     1090.87     26.23 o 
  16  10   3       96.27       95.96      7.40 o 
  18  10   3       26.21       23.37     10.38 o 
  20  10   3       15.53       -9.60     13.99 o 
 -19  11   3        7.07       12.24     11.35 o 
 -17  11   3       46.45       51.09      7.59 o 
 -15  11   3      137.75      134.18      7.93 o 
 -13  11   3      143.61      133.36      8.00 o 
 -11  11   3       20.08       10.53      6.62 o 
  -9  11   3       18.11       19.83      7.85 o 
  -7  11   3      868.68      871.63     16.60 o 
  -5  11   3      383.80      377.38     11.65 o 
  -3  11   3      350.46      332.13     10.79 o 
  -1  11   3      126.11      192.75     13.54 o 
   1  11   3      797.27      933.99     38.47 o 
   3  11   3      266.97      304.52     20.99 o 
   5  11   3     1721.91     1838.59     46.47 o 
   7  11   3      869.97      953.79     24.11 o 
   9  11   3     2278.43     2423.64     49.08 o 
  11  11   3       54.90       31.48      8.45 o 
  13  11   3     1428.99     1546.72     34.60 o 
  15  11   3      353.01      388.24     14.70 o 
  17  11   3       55.57       55.78      9.00 o 
  19  11   3       24.64       -0.89     16.30 o 
 -18  12   3       94.94      104.26     11.98 o 
 -16  12   3       17.63       23.59      6.47 o 
 -14  12   3       90.65       90.68      8.30 o 
 -12  12   3      129.03      142.25      8.30 o 
 -10  12   3       96.32       84.43      9.19 o 
  -8  12   3     2041.96     2048.64     33.23 o 
  -6  12   3      545.31      544.37     14.59 o 
  -4  12   3     2133.79     2078.37     36.43 o 
  -2  12   3       62.55       93.69      6.40 o 
   0  12   3      280.77      358.77     18.72 o 
   2  12   3       71.88      100.24     22.14 o 
   4  12   3      199.21      183.29     15.93 o 
   6  12   3      384.47      384.86     13.69 o 
   8  12   3     1695.22     1740.36     36.06 o 
  10  12   3      201.14      205.62     11.46 o 
  12  12   3       87.63       82.90      9.60 o 
  14  12   3      317.43      324.17     13.84 o 
  16  12   3       10.11       -9.27      9.27 o 
  18  12   3        4.57        2.01      9.97 o 
 -17  13   3        3.05       36.58     10.87 o 
 -15  13   3       29.54       28.24      7.78 o 
 -13  13   3      364.04      345.45     11.83 o 
 -11  13   3       17.22       14.85      5.66 o 
  -9  13   3      734.91      636.73     13.69 o 
  -7  13   3      217.36      192.34     10.20 o 
  -5  13   3      233.99      221.47     10.20 o 
  -3  13   3      951.76      994.68     22.18 o 
  -1  13   3      646.46      665.04     19.94 o 
   1  13   3      708.63      727.07     34.68 o 
   3  13   3      170.06      104.89     17.79 o 
   5  13   3      249.51      209.19     15.44 o 
   7  13   3      923.37      924.13     23.70 o 
   9  13   3      604.10      542.18     17.23 o 
  11  13   3      568.56      541.81     13.84 o 
  13  13   3       88.50       91.16      9.45 o 
  15  13   3       17.51       18.94      9.90 o 
  17  13   3       37.65       46.92      9.27 o 
 -16  14   3       13.10       20.95      8.26 o 
 -14  14   3       22.21       26.16      6.55 o 
 -12  14   3       96.28      106.94      7.29 o 
 -10  14   3      127.90      144.82      7.59 o 
  -8  14   3      151.76      113.64      9.60 o 
  -6  14   3      512.14      493.96     14.29 o 
  -4  14   3     2117.72     2074.35     46.25 o 
  -2  14   3      702.38      710.03     21.73 o 
   0  14   3        4.15       16.15      9.67 o 
   2  14   3      474.06      437.69     29.73 o 
   4  14   3      874.52      886.18     37.02 o 
   6  14   3     1146.29     1165.62     37.25 o 
   8  14   3      688.86      645.96     18.57 o 
  10  14   3       54.63       56.78      8.22 o 
  12  14   3       14.63        8.22     10.83 o 
  14  14   3       85.15       80.93      9.64 o 
  16  14   3       62.69       91.46     10.38 o 
 -17  15   3        3.77      -16.60     26.23 o 
 -15  15   3       10.50        3.01      8.33 o 
 -13  15   3       31.77       27.16      6.62 o 
 -11  15   3      225.81      233.19     13.25 o 
  -9  15   3        2.61       34.68     10.20 o 
  -7  15   3      330.02      348.84     11.94 o 
  -5  15   3      373.33      354.57     13.47 o 
  -3  15   3     2646.78     2811.03     59.98 o 
  -1  15   3       25.31       25.49      9.56 o 
   1  15   3       94.88       92.61     11.91 o 
   3  15   3      375.13      344.75     23.33 o 
   5  15   3     1078.94     1115.47     37.80 o 
   7  15   3       23.83       28.43     14.14 o 
   9  15   3       30.66       27.20     12.35 o 
  11  15   3      449.59      437.51     14.47 o 
  13  15   3      572.45      538.35     17.12 o 
  15  15   3       86.70       96.71     15.37 o 
 -16  16   3       24.91       34.08     21.28 o 
 -14  16   3       31.84       42.12      9.60 o 
 -12  16   3       11.12       10.57      9.00 o 
 -10  16   3        0.30        7.59      4.95 o 
  -8  16   3      113.74      111.03      9.04 o 
  -6  16   3      372.03      350.70     14.40 o 
  -4  16   3      315.01      287.11     12.09 o 
  -2  16   3      130.27      118.40      9.75 o 
   0  16   3      493.70      584.52     20.20 o 
   2  16   3        9.46      -16.04     16.04 o 
   4  16   3      167.35      156.58     17.49 o 
   6  16   3      190.74      232.60     17.34 o 
   8  16   3       46.27       42.20     12.87 o 
  10  16   3       62.25       68.43     13.06 o 
  12  16   3      255.85      273.01     11.72 o 
  14  16   3       10.35       13.36     14.66 o 
 -15  17   3        3.15      -27.98     27.98 o 
 -13  17   3       13.07       25.56     11.76 o 
 -11  17   3       19.57       15.48     12.43 o 
  -9  17   3       48.87       55.07     11.94 o 
  -7  17   3       30.59       -9.38      9.38 o 
  -5  17   3       95.60       57.19      9.60 o 
  -3  17   3      106.70      124.73     10.49 o 
  -1  17   3      346.47      354.90     15.81 o 
   1  17   3      136.59      155.39     12.35 o 
   3  17   3      382.79      410.61     27.68 o 
   5  17   3       97.99       73.30     16.00 o 
   7  17   3      130.32      140.35     13.92 o 
   9  17   3      140.15      128.22     12.24 o 
  11  17   3      113.16      137.15     22.29 o 
  13  17   3      173.96      144.89     14.73 o 
 -12  18   3       42.71       45.14     13.66 o 
 -10  18   3      349.09      380.88     25.64 o 
  -8  18   3      110.03       93.54     11.09 o 
  -6  18   3       36.83       48.74     10.01 o 
  -4  18   3      146.23      153.27     12.54 o 
  -2  18   3      156.27      129.97     12.84 o 
   0  18   3       23.28       29.17      8.11 o 
   2  18   3      224.13      208.22     12.84 o 
   4  18   3       54.92       75.80     17.97 o 
   6  18   3       89.07       74.68     15.14 o 
   8  18   3       71.01      139.31     24.48 o 
  10  18   3      112.10      104.34     20.99 o 
  12  18   3      112.99      101.36     22.29 o 
 -11  19   3       32.34       26.53     11.94 o 
  -9  19   3       23.65       17.19     13.40 o 
  -7  19   3       23.50       29.43     16.04 o 
  -5  19   3       45.61       25.94     16.04 o 
  -3  19   3       66.92       81.60     14.29 o 
  -1  19   3       11.91       27.09     11.09 o 
   1  19   3      517.56      517.99     19.91 o 
   3  19   3      176.39      132.06     11.98 o 
   5  19   3       79.06      126.77     16.04 o 
   7  19   3       55.22       73.15     27.98 o 
   9  19   3       12.46        9.04     20.69 o 
  11  19   3       37.79       68.50     18.68 o 
 -10  20   3       32.14       -5.54     11.94 o 
  -8  20   3       17.34        5.54     11.09 o 
  -6  20   3        6.98        4.95     14.85 o 
  -4  20   3       16.54       53.92     14.59 o 
  -2  20   3      137.07      131.13     14.29 o 
   0  20   3       36.56       53.92     13.69 o 
   2  20   3       85.14      129.08     18.94 o 
   4  20   3        1.43      -13.40     13.40 o 
   6  20   3       26.04       34.98     15.14 o 
   8  20   3       11.95       77.21     31.18 o 
  10  20   3       13.02       58.57     21.84 o 
  -7  21   3       41.86       26.53     16.33 o 
  -5  21   3        2.83       16.89     13.69 o 
  -3  21   3       45.41       45.47     16.33 o 
  -1  21   3       85.02       90.05     13.69 o 
   1  21   3       58.77       17.79     16.04 o 
   3  21   3       15.68       -6.40     18.94 o 
   5  21   3       53.08       84.50     13.69 o 
   7  21   3      102.52       71.40     15.14 o 
  -4  22   3       45.46       49.82     15.14 o 
  -2  22   3       43.19       57.41     15.44 o 
   0  22   3        7.81       20.69     13.69 o 
   2  22   3       45.51       51.87     20.99 o 
   4  22   3      156.15      143.96     16.89 o 
 -22   0   4       27.86       51.87     20.09 o 
 -20   0   4      311.50      296.37      8.74 o 
 -18   0   4        1.68       -4.35      4.35 o 
 -16   0   4      533.52      560.67     12.54 o 
 -14   0   4      134.86      116.87      6.10 o 
 -12   0   4     1309.90     1304.68     23.03 o 
 -10   0   4     1893.69     1919.82     31.78 o 
  -8   0   4     5288.81     5199.69     45.54 o 
  -6   0   4     7266.19     7489.89     81.67 o 
  -4   0   4    17989.53    16878.11    114.01 o 
  -2   0   4     3377.62     3729.62     62.14 o 
   0   0   4     9325.65     8801.90     68.13 o 
   2   0   4    28434.15    27478.60    244.73 o 
   4   0   4    20357.12    19271.75    187.65 o 
   6   0   4     6121.97     6228.68     87.14 o 
   8   0   4     7131.91     7585.19     61.73 o 
  10   0   4     6687.04     6991.29     47.81 o 
  12   0   4      344.35      334.85      9.90 o 
  14   0   4      434.65      374.48     11.09 o 
  16   0   4       97.14       89.19      7.59 o 
  18   0   4       85.27       78.96      9.34 o 
  20   0   4      305.07      329.60     11.94 o 
  22   0   4       44.02       23.89     28.84 o 
 -21   1   4       17.80       26.64     11.46 o 
 -19   1   4       46.36       56.52      6.85 o 
 -17   1   4      486.40      481.12     11.31 o 
 -15   1   4      683.72      721.38     14.85 o 
 -13   1   4     4645.12     4557.71     40.82 o 
 -11   1   4     2228.66     2472.57     37.06 o 
  -9   1   4     2090.58     2119.67     35.09 o 
  -7   1   4      623.08      546.50     13.10 o 
  -5   1   4     4250.98     4040.09     47.55 o 
  -3   1   4    16204.10    15029.31    179.24 o 
  -1   1   4    14773.43    14422.73    150.07 o 
   1   1   4    15108.46    14659.26    159.93 o 
   3   1   4    11133.63    10112.49     75.50 o 
   5   1   4      600.49      580.73     10.98 o 
   7   1   4     2175.78     2213.52     32.48 o 
   9   1   4     1103.72     1308.69     21.54 o 
  11   1   4      613.64      604.51     12.13 o 
  13   1   4      439.21      391.52     10.57 o 
  15   1   4     1136.83     1126.26     22.66 o 
  17   1   4      256.53      244.39      9.56 o 
  19   1   4      490.44      526.66     13.84 o 
  21   1   4       27.66       17.53     11.80 o 
 -22   2   4       10.18       39.67     23.03 o 
 -20   2   4        6.41        0.41      7.33 o 
 -18   2   4      136.59      114.38      6.33 o 
 -16   2   4      308.81      309.47      8.89 o 
 -14   2   4       28.90       54.10      6.36 o 
 -12   2   4       37.11       13.25      5.25 o 
 -10   2   4      571.16      497.45     10.20 o 
  -8   2   4     7822.13     8000.22     78.10 o 
  -6   2   4      498.34      558.22     12.47 o 
  -4   2   4       82.74       64.60      7.03 o 
  -2   2   4     9269.13     8673.04     82.05 o 
   0   2   4     1565.67     1647.64     34.42 o 
   2   2   4      274.89      270.29      7.55 o 
   4   2   4     1679.05     1767.97     34.16 o 
   6   2   4      220.56      244.21      7.59 o 
   8   2   4     1426.51     1423.08     21.99 o 
  10   2   4      123.94      138.90      7.52 o 
  12   2   4       45.54       53.84      6.44 o 
  14   2   4       26.69       18.87      5.25 o 
  16   2   4      179.25      164.54      9.90 o 
  18   2   4        2.53        4.80      8.26 o 
  20   2   4       47.78       42.57     10.46 o 
  22   2   4       26.69       28.50     17.97 o 
 -21   3   4       18.64       28.35     12.09 o 
 -19   3   4       37.35       38.55      9.34 o 
 -17   3   4       86.74       84.50      7.78 o 
 -15   3   4       53.38       26.08      6.33 o 
 -13   3   4     1964.15     2002.91     33.08 o 
 -11   3   4      484.74      457.45     10.20 o 
  -9   3   4      106.54       91.87      6.40 o 
  -7   3   4     1977.65     2241.24     47.33 o 
  -5   3   4     3581.00     3445.11     66.01 o 
  -3   3   4     9668.26     9245.77    153.41 o 
  -1   3   4    39612.00    37209.43    300.43 o 
   1   3   4      368.42      290.16      9.49 o 
   3   3   4    10320.64    10016.19    108.80 o 
   5   3   4     2446.38     2308.36     44.73 o 
   7   3   4     2077.75     2157.07     36.61 o 
   9   3   4      617.21      630.03     13.32 o 
  11   3   4      267.54      254.48      8.97 o 
  13   3   4      466.78      466.79     11.87 o 
  15   3   4      388.39      376.34     10.57 o 
  17   3   4      125.71      131.16      9.75 o 
  19   3   4      188.23      208.37     12.84 o 
  21   3   4       28.93       35.20     14.18 o 
 -22   4   4       54.43       49.90     26.83 o 
 -20   4   4       20.26       35.72      8.60 o 
 -18   4   4       95.55       70.07      9.12 o 
 -16   4   4      191.31      205.17      8.56 o 
 -14   4   4      496.63      528.97     12.47 o 
 -12   4   4      350.25      309.02      9.71 o 
 -10   4   4      666.63      761.45     15.44 o 
  -8   4   4     2909.61     3014.64     57.27 o 
  -6   4   4      585.95      574.51     15.96 o 
  -4   4   4     2525.21     2406.08     42.87 o 
  -2   4   4    12151.09    11004.40    123.27 o 
   0   4   4      786.07      772.73     15.96 o 
   2   4   4      134.86      141.10      6.81 o 
   4   4   4     1263.20     1220.95     24.22 o 
   6   4   4     7920.95     7731.90    121.56 o 
   8   4   4      614.38      546.24     12.39 o 
  10   4   4     6854.88     7264.33    116.84 o 
  12   4   4      576.56      635.98     14.70 o 
  14   4   4       57.72       42.12      8.15 o 
  16   4   4       96.19       98.08      9.38 o 
  18   4   4       92.40      113.90     11.13 o 
  20   4   4        7.74        8.30     10.79 o 
 -21   5   4      146.70      195.28     15.55 o 
 -19   5   4        2.46        1.49      7.93 o 
 -17   5   4      748.05      676.69     17.12 o 
 -15   5   4      249.18      257.45      9.64 o 
 -13   5   4      852.50      859.17     16.97 o 
 -11   5   4      129.99      121.71      6.10 o 
  -9   5   4     3170.65     3275.88     63.03 o 
  -7   5   4     6692.45     7190.43    144.82 o 
  -5   5   4     8083.60     8753.83    148.43 o 
  -3   5   4     4849.49     4796.23     75.46 o 
  -1   5   4      865.51      794.09     14.85 o 
   1   5   4    12715.64    11451.36    137.23 o 
   3   5   4      220.94      172.17      8.48 o 
   5   5   4      922.51     1049.49     21.28 o 
   7   5   4       11.24       -6.55      6.55 o 
   9   5   4     1149.41     1218.01     22.88 o 
  11   5   4     1675.09     1730.28     31.48 o 
  13   5   4     1238.53     1218.68     25.19 o 
  15   5   4        8.32        9.79      9.04 o 
  17   5   4       61.41       48.60      8.97 o 
  19   5   4        8.38       19.39     11.65 o 
  21   5   4       50.84       56.26     15.00 o 
 -20   6   4        6.98       21.40     12.35 o 
 -18   6   4      292.26      266.90     10.64 o 
 -16   6   4      164.19      157.02      8.63 o 
 -14   6   4      238.85      232.04      7.93 o 
 -12   6   4      708.77      748.43     15.74 o 
 -10   6   4       14.09       18.72      4.73 o 
  -8   6   4     1392.82     1553.12     29.17 o 
  -6   6   4     1430.35     1497.23     28.39 o 
  -4   6   4     1834.49     1761.61     32.11 o 
  -2   6   4     1090.23      905.27     20.09 o 
   0   6   4     6763.13     6431.69    127.52 o 
   2   6   4       17.18       -8.15      8.15 o 
   4   6   4      158.56      137.94      8.37 o 
   6   6   4      219.57      191.74      9.60 o 
   8   6   4     2198.70     2071.82     38.36 o 
  10   6   4      467.33      433.90     13.99 o 
  12   6   4     1369.68     1412.06     26.57 o 
  14   6   4      385.75      382.48     12.54 o 
  16   6   4       29.79       24.63      8.67 o 
  18   6   4       99.94      103.63      9.56 o 
  20   6   4       35.86       54.47     13.77 o 
 -21   7   4       69.68       63.40     16.93 o 
 -19   7   4       45.09       43.98      7.93 o 
 -17   7   4      213.37      195.46      9.34 o 
 -15   7   4       90.40       89.64      6.10 o 
 -13   7   4      573.07      578.09     13.88 o 
 -11   7   4      900.56     1008.30     20.24 o 
  -9   7   4      323.48      303.29      9.27 o 
  -7   7   4      600.01      574.66     12.65 o 
  -5   7   4     3412.92     3891.81     69.32 o 
  -3   7   4     3508.51     3715.66     74.57 o 
  -1   7   4     4581.77     4442.14     89.67 o 
   1   7   4      411.86      412.95     13.10 o 
   3   7   4     2536.79     2645.63     61.99 o 
   5   7   4     1055.56     1007.15     27.31 o 
   7   7   4      338.07      385.12     14.29 o 
   9   7   4     3070.10     2932.07     52.76 o 
  11   7   4     3713.22     3720.95     71.96 o 
  13   7   4      844.16      795.13     17.00 o 
  15   7   4      151.52      171.24     10.01 o 
  17   7   4       11.76        8.67      7.81 o 
  19   7   4      202.58      215.15     15.74 o 
  21   7   4       64.42      119.48     17.79 o 
 -20   8   4       65.16       53.25     14.33 o 
 -18   8   4      112.68      100.84      8.52 o 
 -16   8   4      109.87       84.69      6.44 o 
 -14   8   4       13.54       16.07      5.32 o 
 -12   8   4       92.87       91.50      6.14 o 
 -10   8   4       29.23       52.58      5.13 o 
  -8   8   4      294.38      304.19      9.30 o 
  -6   8   4      761.20      704.04     13.69 o 
  -4   8   4      317.67      230.18     13.02 o 
  -2   8   4      862.17      756.84     18.01 o 
   0   8   4     1274.92     1266.87     37.73 o 
   2   8   4      588.36      582.96     18.08 o 
   4   8   4      202.71      231.44     15.74 o 
   6   8   4     1593.24     1550.93     39.63 o 
   8   8   4      589.45      591.63     20.09 o 
  10   8   4      516.20      516.28     14.44 o 
  12   8   4     1076.10     1139.58     25.93 o 
  14   8   4       32.67       21.13      6.25 o 
  16   8   4      313.92      314.46     12.54 o 
  18   8   4       17.24       31.63     11.50 o 
  20   8   4        9.95        3.31     12.47 o 
 -19   9   4       97.70      139.24     18.38 o 
 -17   9   4       20.02       23.67      5.32 o 
 -15   9   4       13.59       11.83      6.29 o 
 -13   9   4      277.65      270.36      9.19 o 
 -11   9   4      586.24      580.06     15.44 o 
  -9   9   4      509.38      556.02     13.36 o 
  -7   9   4     1196.75     1321.57     22.44 o 
  -5   9   4       10.71       -2.20      8.30 o 
  -3   9   4      591.30      601.34     15.89 o 
  -1   9   4     1037.52     1137.38     33.45 o 
   1   9   4     1411.76     1437.96     36.76 o 
   3   9   4      121.09      117.99     12.39 o 
   5   9   4     1040.16      961.90     26.79 o 
   7   9   4     2211.75     2180.47     54.21 o 
   9   9   4     2840.91     2847.42     56.71 o 
  11   9   4      491.06      472.37     15.00 o 
  13   9   4      427.88      424.86     14.70 o 
  15   9   4      146.05      132.61      8.00 o 
  17   9   4        9.76        0.04     11.98 o 
  19   9   4       34.61       22.07     12.61 o 
 -20  10   4       91.74       79.96     18.68 o 
 -18  10   4        6.87       13.92     12.32 o 
 -16  10   4      123.28      126.36      7.03 o 
 -14  10   4      269.10      274.08      9.86 o 
 -12  10   4       13.44       -3.35      3.35 o 
 -10  10   4      240.76      238.07      8.52 o 
  -8  10   4      180.00      173.40      7.29 o 
  -6  10   4      628.81      579.91     14.59 o 
  -4  10   4      812.35      830.74     18.98 o 
  -2  10   4       68.91       67.16      6.47 o 
   0  10   4     1280.57     1281.64     35.27 o 
   2  10   4      673.46      739.09     24.11 o 
   4  10   4      229.43      242.90     21.17 o 
   6  10   4       93.46       76.13     12.95 o 
   8  10   4      638.06      633.57     21.13 o 
  10  10   4       41.51       27.46      8.86 o 
  12  10   4      819.93      839.33     21.69 o 
  14  10   4      218.53      228.47     11.35 o 
  16  10   4       48.17       56.15      8.04 o 
  18  10   4        7.79       29.88     15.52 o 
 -19  11   4       88.15      110.44     12.84 o 
 -17  11   4       38.88       57.41      4.73 o 
 -15  11   4       65.98       79.41      7.55 o 
 -13  11   4      418.37      437.77     11.46 o 
 -11  11   4      164.65      162.27      6.88 o 
  -9  11   4     1833.96     1958.89     32.04 o 
  -7  11   4      369.99      364.84      9.90 o 
  -5  11   4      149.94      157.88     11.16 o 
  -3  11   4       69.02       60.61      7.63 o 
  -1  11   4      902.66     1070.03     32.71 o 
   1  11   4      402.78      413.81     17.19 o 
   3  11   4      461.18      415.07     18.60 o 
   5  11   4     4436.85     4465.43    105.19 o 
   7  11   4     1727.40     1745.05     44.73 o 
   9  11   4      606.79      616.45     18.49 o 
  11  11   4     1294.53     1321.09     27.27 o 
  13  11   4      144.30      112.82     11.87 o 
  15  11   4       16.01        4.39     10.75 o 
  17  11   4       82.98      117.21     11.39 o 
  19  11   4       20.21       40.22     16.19 o 
 -18  12   4      181.74      184.19     11.65 o 
 -16  12   4      202.15      210.79      7.52 o 
 -14  12   4      200.74      172.91      7.52 o 
 -12  12   4       54.08       55.07      5.95 o 
 -10  12   4       21.00        2.75      7.40 o 
  -8  12   4      846.88      880.38     16.60 o 
  -6  12   4      546.75      618.38     15.44 o 
  -4  12   4     1396.06     1347.02     28.91 o 
  -2  12   4     2208.62     2267.02     54.18 o 
   0  12   4      502.22      473.71     18.34 o 
   2  12   4      411.43      398.66     15.44 o 
   4  12   4      224.69      218.31     15.14 o 
   6  12   4     1037.90     1068.51     27.87 o 
   8  12   4      747.72      723.76     21.25 o 
  10  12   4     1079.87     1116.40     26.68 o 
  12  12   4      347.04      347.65     12.54 o 
  14  12   4        1.98       -3.76      7.33 o 
  16  12   4       11.62       12.09      9.97 o 
  18  12   4       10.70       15.67     15.00 o 
 -17  13   4        1.86       -7.00     10.20 o 
 -15  13   4       49.32       44.65      5.47 o 
 -13  13   4       28.02       24.97      6.03 o 
 -11  13   4      158.70      186.35      7.93 o 
  -9  13   4      439.76      376.52      9.90 o 
  -7  13   4      643.91      646.66     16.33 o 
  -5  13   4      409.22      398.44     13.92 o 
  -3  13   4     1327.59     1284.88     27.54 o 
  -1  13   4      650.14      649.86     23.29 o 
   1  13   4     2111.75     2099.92     53.92 o 
   3  13   4     2174.51     2189.78     75.76 o 
   5  13   4      144.94      128.48     11.46 o 
   7  13   4      177.47      184.52      9.19 o 
   9  13   4      306.36      308.84     12.58 o 
  11  13   4       21.65       19.53      6.70 o 
  13  13   4      118.30      116.24     10.27 o 
  15  13   4        6.16       11.57      8.89 o 
  17  13   4       10.54       -2.16     13.47 o 
 -16  14   4       35.75       16.60     13.69 o 
 -14  14   4       29.78       31.14      6.25 o 
 -12  14   4       79.19       87.29      7.22 o 
 -10  14   4      286.47      293.17     11.94 o 
  -8  14   4       85.15       54.77      8.74 o 
  -6  14   4       21.38       28.02      8.41 o 
  -4  14   4      178.95      172.84     10.42 o 
  -2  14   4      380.57      366.96     15.14 o 
   0  14   4     1121.12     1106.35     35.31 o 
   2  14   4     1280.54     1207.34     33.53 o 
   4  14   4      333.23      321.94     21.13 o 
   6  14   4      181.27      170.23     16.30 o 
   8  14   4      867.45      882.61     23.85 o 
  10  14   4      370.89      387.43     12.47 o 
  12  14   4      418.98      420.91     13.95 o 
  14  14   4       88.62       94.21     10.01 o 
  16  14   4       23.46       31.55     12.91 o 
 -15  15   4       32.30       43.57      9.86 o 
 -13  15   4       69.69       60.61      7.70 o 
 -11  15   4       12.95       18.34      9.12 o 
  -9  15   4      139.70      134.33      9.04 o 
  -7  15   4       42.16       40.41     10.94 o 
  -5  15   4      194.60      197.81     12.58 o 
  -3  15   4      849.20      857.75     24.63 o 
  -1  15   4       63.94       75.13     10.49 o 
   1  15   4      806.74      777.16     27.91 o 
   3  15   4      446.48      429.73     20.80 o 
   5  15   4      264.07      269.21     17.12 o 
   7  15   4       92.91       69.51     16.33 o 
   9  15   4       82.44       70.44     15.29 o 
  11  15   4       84.39       71.33      8.60 o 
  13  15   4       44.96       41.00      9.15 o 
  15  15   4        1.12       -0.33     14.51 o 
 -14  16   4       32.74       33.23      8.86 o 
 -12  16   4       65.26       76.39      8.56 o 
 -10  16   4       13.40       18.20     10.60 o 
  -8  16   4        3.47        2.98      8.97 o 
  -6  16   4      124.93      134.18     10.57 o 
  -4  16   4      258.82      265.94     11.50 o 
  -2  16   4      336.64      314.38     15.00 o 
   0  16   4     2089.07     2124.70     54.81 o 
   2  16   4      247.13      217.68     13.69 o 
   4  16   4        6.62       24.37     12.99 o 
   6  16   4       73.09      102.88     17.12 o 
   8  16   4       28.17       26.53     13.47 o 
  10  16   4      129.74      120.63     13.10 o 
  12  16   4      105.27      122.05     10.87 o 
  14  16   4       49.15       27.65     15.26 o 
 -13  17   4       10.53       26.34     10.05 o 
 -11  17   4       53.45       59.42     10.98 o 
  -9  17   4       38.06       37.14     11.50 o 
  -7  17   4      233.99      242.38     14.14 o 
  -5  17   4      135.24      111.52      8.48 o 
  -3  17   4       72.24       64.71     10.20 o 
  -1  17   4      207.05      191.96     11.80 o 
   1  17   4      354.87      359.03     17.00 o 
   3  17   4      144.90      137.38     15.00 o 
   5  17   4        3.14       -0.33     15.89 o 
   7  17   4       60.44       51.80     16.93 o 
   9  17   4       51.48       52.17     14.59 o 
  11  17   4       80.72       53.88     14.29 o 
  13  17   4       10.53        8.97     10.16 o 
 -12  18   4       16.68        8.97     11.61 o 
 -10  18   4      231.13      292.58     18.64 o 
  -8  18   4       85.83       73.15     12.54 o 
  -6  18   4       94.71      103.70     10.42 o 
  -4  18   4       23.42       37.02      9.90 o 
  -2  18   4       53.85       30.29     10.20 o 
   0  18   4      292.05      306.64     14.73 o 
   2  18   4      294.22      302.89     12.95 o 
   4  18   4      406.11      382.14     20.28 o 
   6  18   4      402.78      378.98     19.01 o 
   8  18   4       75.70       57.41     10.79 o 
  10  18   4       14.79       24.19     19.24 o 
  12  18   4       16.78       24.26     14.96 o 
 -11  19   4      156.60      175.55     14.36 o 
  -9  19   4       72.42       84.21     13.10 o 
  -7  19   4       48.24       52.47     18.64 o 
  -5  19   4       20.00       -8.74     13.99 o 
  -3  19   4      131.17      118.62     14.85 o 
  -1  19   4      373.05      343.11     14.70 o 
   1  19   4       12.79       22.44     10.60 o 
   3  19   4       19.64       33.97      9.38 o 
   5  19   4        6.45       21.13     12.76 o 
   7  19   4       57.90       53.02     15.44 o 
   9  19   4       79.54       90.05     18.34 o 
  11  19   4        5.70        0.19     15.78 o 
 -10  20   4       12.79       43.72     13.69 o 
  -8  20   4        0.93       21.28     13.40 o 
  -6  20   4       75.15       82.75     12.84 o 
  -4  20   4       49.71       53.62     15.14 o 
  -2  20   4       67.69       25.08     14.29 o 
   0  20   4      142.36      104.04     13.99 o 
   2  20   4       18.83       37.84     15.03 o 
   4  20   4      229.98      219.72     15.44 o 
   6  20   4       57.96       78.40     15.74 o 
   8  20   4       38.31       11.09     12.54 o 
  -7  21   4        1.42        1.45     11.65 o 
  -5  21   4       29.00       44.02     13.99 o 
  -3  21   4      109.83      116.87     16.33 o 
  -1  21   4       20.49       11.65     13.10 o 
   1  21   4       38.66       30.03     13.10 o 
   3  21   4       67.55       41.67     15.74 o 
   5  21   4        7.78      -14.59     14.59 o 
   7  21   4       11.35        6.10     14.29 o 
  -4  22   4        2.61      -10.20     10.49 o 
  -2  22   4       50.63       39.03     15.44 o 
   0  22   4       33.32       62.36     15.44 o 
   2  22   4      204.92      204.88     17.19 o 
   4  22   4        1.67       20.39     16.89 o 
 -21   1   5       63.62       39.14     20.47 o 
 -19   1   5       57.43       68.50      7.00 o 
 -17   1   5       87.13      100.50      6.51 o 
 -15   1   5      372.01      320.45      9.60 o 
 -13   1   5      619.69      569.12     12.58 o 
 -11   1   5      523.42      544.00     12.80 o 
  -9   1   5      195.39      158.81      5.84 o 
  -7   1   5     2446.86     2447.90     42.72 o 
  -5   1   5     2705.69     2882.17     59.98 o 
  -3   1   5     1167.35     1137.79     26.49 o 
  -1   1   5     1604.83     1354.69     40.41 o 
   1   1   5     6309.33     5838.98    148.58 o 
   3   1   5     4364.51     3989.82     63.33 o 
   5   1   5     1367.99     1193.12     19.65 o 
   7   1   5     4113.41     4137.13     59.31 o 
   9   1   5        9.83        0.00      5.02 o 
  11   1   5      880.07      873.42     15.40 o 
  13   1   5      174.49      151.63      8.89 o 
  15   1   5        4.56        6.07      9.97 o 
  17   1   5      185.46      192.71      9.19 o 
  19   1   5       78.45       43.20      8.33 o 
  21   1   5       18.87       26.98     11.27 o 
 -22   2   5       66.43       57.30     19.98 o 
 -20   2   5       64.67       65.94     10.68 o 
 -18   2   5       59.66       37.51      9.49 o 
 -16   2   5       91.06       81.86      5.84 o 
 -14   2   5     3194.56     3274.40     52.28 o 
 -12   2   5      312.44      236.88      7.29 o 
 -10   2   5     3815.35     3773.45     67.76 o 
  -8   2   5     1539.25     1521.20     26.60 o 
  -6   2   5     3560.44     3711.94     63.37 o 
  -4   2   5      153.53      139.98      4.61 o 
  -2   2   5    17220.23    16415.48    164.69 o 
   0   2   5    17895.03    16333.25    158.48 o 
   2   2   5     9842.35     9745.16    161.23 o 
   4   2   5     7354.68     7429.43    123.94 o 
   6   2   5    12997.22    13556.79    134.36 o 
   8   2   5      208.87      187.50      7.14 o 
  10   2   5     2130.76     2394.39     37.02 o 
  12   2   5       81.59       63.18      6.03 o 
  14   2   5      424.99      502.48     12.95 o 
  16   2   5      824.16      865.53     20.84 o 
  18   2   5      116.95      114.94     10.20 o 
  20   2   5      163.99      157.73     12.17 o 
 -21   3   5      250.20      286.14     19.09 o 
 -19   3   5       85.98       89.71     10.68 o 
 -17   3   5      230.47      195.09      8.67 o 
 -15   3   5       18.73       -2.57      4.58 o 
 -13   3   5       48.18       42.64      5.66 o 
 -11   3   5      812.58      878.48     18.60 o 
  -9   3   5      768.57      733.96     17.04 o 
  -7   3   5      712.40      688.90     16.60 o 
  -5   3   5     1941.66     1803.95     40.22 o 
  -3   3   5    15916.64    15034.23    233.12 o 
  -1   3   5     1416.87     1440.49     22.40 o 
   1   3   5     4668.93     4339.37     79.55 o 
   3   3   5     3561.08     3816.05     64.93 o 
   5   3   5     5238.60     5544.29    110.40 o 
   7   3   5      576.41      513.94     12.43 o 
   9   3   5       72.78       64.74      6.36 o 
  11   3   5     1839.86     1986.24     33.04 o 
  13   3   5      300.54      269.77      8.89 o 
  15   3   5      149.36      135.14      8.45 o 
  17   3   5      475.47      492.36     14.85 o 
  19   3   5      270.10      247.55     13.02 o 
  21   3   5        4.27       16.78     15.55 o 
 -22   4   5       23.20        8.33     17.56 o 
 -20   4   5       32.01       24.93     11.46 o 
 -18   4   5       40.57       30.81     10.46 o 
 -16   4   5      173.11      158.07      9.08 o 
 -14   4   5      447.36      426.98     11.83 o 
 -12   4   5      150.26      161.27      7.55 o 
 -10   4   5      841.57      853.14     21.54 o 
  -8   4   5     1445.97     1561.68     35.13 o 
  -6   4   5      513.15      506.98     13.99 o 
  -4   4   5    10901.42    10708.70    180.32 o 
  -2   4   5     5871.44     5549.38     78.10 o 
   0   4   5    11996.60    11686.79    193.75 o 
   2   4   5     6479.20     6988.94    125.69 o 
   4   4   5      842.52      697.27     14.55 o 
   6   4   5     4075.20     4149.71     70.77 o 
   8   4   5      282.66      291.98      9.41 o 
  10   4   5      761.65      767.48     16.45 o 
  12   4   5      640.83      640.90     15.26 o 
  14   4   5      397.62      418.72     12.06 o 
  16   4   5       78.58       79.89      8.00 o 
  18   4   5       19.84       20.09      9.75 o 
  20   4   5      131.24      147.35     14.44 o 
 -21   5   5       90.34       83.50     15.29 o 
 -19   5   5       81.63       73.45     14.07 o 
 -17   5   5      232.88      207.67      8.86 o 
 -15   5   5      419.69      410.57     12.28 o 
 -13   5   5       50.95       53.43      5.69 o 
 -11   5   5     1548.44     1506.20     33.08 o 
  -9   5   5      671.97      696.97     20.13 o 
  -7   5   5      717.08      719.48     18.90 o 
  -5   5   5      433.05      401.75     11.50 o 
  -3   5   5      263.56      200.37      6.85 o 
  -1   5   5     6616.65     6446.58    107.91 o 
   1   5   5     1374.73     1425.76     28.54 o 
   3   5   5      854.25      873.34     23.85 o 
   5   5   5     2132.66     2162.28     37.99 o 
   7   5   5     1052.45     1035.69     19.87 o 
   9   5   5       18.89       33.38      8.22 o 
  11   5   5      513.71      548.17     13.80 o 
  13   5   5      271.97      258.27     10.01 o 
  15   5   5      312.44      338.68     11.80 o 
  17   5   5      246.26      205.02     10.49 o 
  19   5   5       26.32       22.03     11.65 o 
  21   5   5      269.31      282.16     22.29 o 
 -20   6   5       12.07       24.60     14.85 o 
 -18   6   5      140.93      152.11     11.16 o 
 -16   6   5       98.72      108.69      6.66 o 
 -14   6   5       87.57       82.12      6.03 o 
 -12   6   5       62.50       72.93      9.19 o 
 -10   6   5     1032.42     1129.90     28.61 o 
  -8   6   5     1477.32     1683.95     39.11 o 
  -6   6   5     3110.42     3130.77     55.74 o 
  -4   6   5      564.52      544.08     11.31 o 
  -2   6   5     2399.69     2485.56     41.27 o 
   0   6   5    10949.47    11286.56    182.85 o 
   2   6   5    12768.62    13952.99    194.64 o 
   4   6   5       55.31       33.90      7.81 o 
   6   6   5     4850.96     5149.60     88.34 o 
   8   6   5     1450.69     1656.64     29.73 o 
  10   6   5      420.56      344.56     11.98 o 
  12   6   5      829.91      861.85     19.39 o 
  14   6   5      159.32      164.24     11.20 o 
  16   6   5      280.75      255.48     12.02 o 
  18   6   5       64.34       43.87     12.87 o 
  20   6   5       20.62       14.25     13.10 o 
 -21   7   5       20.13       11.35     16.78 o 
 -19   7   5      229.56      194.90     17.04 o 
 -17   7   5       33.18       22.62      9.38 o 
 -15   7   5       69.97       40.52      9.90 o 
 -13   7   5      169.28      149.73     10.60 o 
 -11   7   5      102.83      114.42      7.00 o 
  -9   7   5      260.38      253.77     13.25 o 
  -7   7   5      872.64      784.19     16.56 o 
  -5   7   5      587.19      555.95     13.06 o 
  -3   7   5    16588.98    16784.30    166.55 o 
  -1   7   5     1415.28     1437.33     28.69 o 
   1   7   5     5505.57     5399.73    106.83 o 
   3   7   5      729.47      838.85     23.22 o 
   5   7   5       29.64       30.59      8.63 o 
   7   7   5     1265.13     1364.14     28.84 o 
   9   7   5     1407.48     1507.06     27.61 o 
  11   7   5     1460.07     1518.74     29.84 o 
  13   7   5      149.42      124.43     10.34 o 
  15   7   5      253.70      220.17     10.94 o 
  17   7   5      126.62      122.94     10.08 o 
  19   7   5       84.35       56.15     13.92 o 
 -20   8   5       55.59       83.42     16.48 o 
 -18   8   5      116.59      109.43     11.35 o 
 -16   8   5       94.53      103.78     10.87 o 
 -14   8   5      863.44      811.39     21.95 o 
 -12   8   5      949.37      903.89     20.65 o 
 -10   8   5     1359.53     1381.96     31.14 o 
  -8   8   5     2282.69     2384.08     40.89 o 
  -6   8   5     1111.76     1295.71     26.16 o 
  -4   8   5     1068.95     1085.85     24.26 o 
  -2   8   5     5860.74     5672.62    103.89 o 
   0   8   5      441.23      524.62     15.89 o 
   2   8   5      595.94      634.46     17.38 o 
   4   8   5      184.22      209.90     10.72 o 
   6   8   5       20.64       63.44      8.93 o 
   8   8   5      126.71      121.86      8.37 o 
  10   8   5     2647.42     2689.69     49.49 o 
  12   8   5      200.66      195.98      9.04 o 
  14   8   5      572.23      533.06     16.60 o 
  16   8   5        4.34       -0.74      9.90 o 
  18   8   5       34.84       18.68     11.83 o 
  20   8   5        9.30       14.29     13.84 o 
 -19   9   5        1.64       20.65     15.59 o 
 -17   9   5       24.50       26.42     10.75 o 
 -15   9   5      121.70      101.25     10.98 o 
 -13   9   5       14.44        7.29      5.69 o 
 -11   9   5      594.26      597.92     14.81 o 
  -9   9   5      873.25      846.44     17.79 o 
  -7   9   5       80.93       81.86      7.14 o 
  -5   9   5     1855.06     1883.88     37.80 o 
  -3   9   5      213.14      217.97      9.30 o 
  -1   9   5     1845.37     1890.95     40.89 o 
   1   9   5     6840.20     7291.87     88.86 o 
   3   9   5      127.72      145.30      6.96 o 
   5   9   5      312.61      446.18     15.74 o 
   7   9   5      521.89      528.56     16.63 o 
   9   9   5     1253.75     1296.23     28.58 o 
  11   9   5       68.73       61.51      7.89 o 
  13   9   5      386.64      396.62     12.13 o 
  15   9   5      104.05      103.78     10.08 o 
  17   9   5        8.21       -3.42      8.86 o 
  19   9   5       91.80       78.51     16.74 o 
 -20  10   5       61.61       79.59     15.52 o 
 -18  10   5       95.55       86.85     14.33 o 
 -16  10   5        8.11       10.27     11.61 o 
 -14  10   5       46.19       48.48      6.14 o 
 -12  10   5       40.38       21.66      3.31 o 
 -10  10   5      402.49      332.65      9.12 o 
  -8  10   5      615.72      612.84     12.84 o 
  -6  10   5       18.42       21.69      7.26 o 
  -4  10   5      788.65      761.86     19.39 o 
  -2  10   5      782.59      877.62     21.66 o 
   0  10   5       56.09       67.65      8.56 o 
   2  10   5      380.76      495.56     17.64 o 
   4  10   5      177.62      141.36     12.06 o 
   6  10   5      222.52      206.51     11.46 o 
   8  10   5      163.33      146.08     13.40 o 
  10  10   5        5.44       -8.00      8.00 o 
  12  10   5      262.73      323.87     12.43 o 
  14  10   5       34.62       23.67      5.43 o 
  16  10   5      333.07      289.30     17.04 o 
  18  10   5       13.68        7.52     13.06 o 
 -19  11   5       74.01       69.21     17.23 o 
 -17  11   5       26.84       36.13     11.35 o 
 -15  11   5       14.12       18.49      5.95 o 
 -13  11   5      211.36      252.32      7.22 o 
 -11  11   5       37.16       29.32      4.69 o 
  -9  11   5      284.02      276.69      9.90 o 
  -7  11   5      590.14      610.50     18.60 o 
  -5  11   5      234.71      240.56     11.01 o 
  -3  11   5      491.78      510.40     15.40 o 
  -1  11   5      466.06      432.30     19.39 o 
   1  11   5      880.35      791.78     23.14 o 
   3  11   5     1333.55     1268.66     33.64 o 
   5  11   5      208.44      206.70     12.47 o 
   7  11   5      173.40      168.71     10.68 o 
   9  11   5      165.53      160.04     12.47 o 
  11  11   5       55.14       75.24      9.79 o 
  13  11   5      181.18      178.38      9.41 o 
  15  11   5       30.60       25.12      6.03 o 
  17  11   5        2.34       -8.19      8.19 o 
  19  11   5      101.11       77.51     21.28 o 
 -18  12   5       49.53       68.76     13.69 o 
 -16  12   5       22.26       19.35      5.66 o 
 -14  12   5      213.64      213.62      6.62 o 
 -12  12   5      187.05      178.08      7.18 o 
 -10  12   5      112.32      101.47      7.52 o 
  -8  12   5     1280.01     1225.57     31.40 o 
  -6  12   5     1961.64     1804.92     41.08 o 
  -4  12   5      646.28      616.97     16.56 o 
  -2  12   5      313.11      349.06     14.77 o 
   0  12   5      344.76      324.76     15.67 o 
   2  12   5       45.44       65.00     11.57 o 
   4  12   5      515.37      458.83     18.38 o 
   6  12   5     1516.61     1556.25     33.15 o 
   8  12   5      134.50      116.95     15.40 o 
  10  12   5     1318.25     1383.41     30.88 o 
  12  12   5      386.94      356.58     12.09 o 
  14  12   5       53.71       53.10      9.64 o 
  16  12   5       84.77       90.83      9.34 o 
  18  12   5        4.47       -1.82      9.53 o 
 -17  13   5       62.36       62.66     14.29 o 
 -15  13   5      152.73      144.19      9.75 o 
 -13  13   5        4.76        4.13      4.35 o 
 -11  13   5      186.05      172.76      7.59 o 
  -9  13   5      183.79      162.20     11.20 o 
  -7  13   5      176.53      149.40     11.31 o 
  -5  13   5        9.02       14.29      7.29 o 
  -3  13   5      179.35      163.76      8.45 o 
  -1  13   5      241.32      212.39     12.91 o 
   1  13   5     2398.51     2497.65     70.92 o 
   3  13   5      294.31      296.08     15.70 o 
   5  13   5      107.39       76.91     11.16 o 
   7  13   5      957.68      986.83     22.81 o 
   9  13   5      273.44      270.62     12.80 o 
  11  13   5       31.49       -3.24      7.03 o 
  13  13   5       73.01       78.59     11.98 o 
  15  13   5      190.53      158.70     14.25 o 
  17  13   5       71.31       53.77     14.77 o 
 -16  14   5       23.77        9.60     12.84 o 
 -14  14   5       45.66       50.53      4.95 o 
 -12  14   5      406.72      403.09     11.72 o 
 -10  14   5      122.06      146.53      8.86 o 
  -8  14   5      641.19      621.88     20.28 o 
  -6  14   5     1015.87     1042.24     26.87 o 
  -4  14   5     1748.90     1762.46     37.80 o 
  -2  14   5      884.22      862.70     25.34 o 
   0  14   5     1573.86     1659.65     43.13 o 
   2  14   5      757.36      745.42     27.42 o 
   4  14   5      462.87      430.89     20.95 o 
   6  14   5      120.45       68.02     12.43 o 
   8  14   5      631.57      666.76     18.23 o 
  10  14   5      201.39      173.69      9.23 o 
  12  14   5       51.81       55.37      8.74 o 
  14  14   5       13.21       16.82      7.89 o 
  16  14   5       94.10       83.83     17.00 o 
 -15  15   5       85.44       70.92     17.08 o 
 -13  15   5      290.35      300.69     10.27 o 
 -11  15   5      125.37      170.46      9.60 o 
  -9  15   5        8.57       -4.28      6.96 o 
  -7  15   5      237.26      202.42     11.72 o 
  -5  15   5     1175.95     1174.96     29.36 o 
  -3  15   5     1029.17     1109.70     29.40 o 
  -1  15   5     2648.48     2800.35     77.32 o 
   1  15   5       53.23       52.13     10.49 o 
   3  15   5      294.58      278.22     19.50 o 
   5  15   5       19.86       15.48     16.74 o 
   7  15   5      291.89      314.27     14.77 o 
   9  15   5      162.06      179.87     12.28 o 
  11  15   5      202.65      209.04     10.75 o 
  13  15   5      148.29      160.82     10.75 o 
  15  15   5       79.96       61.32     15.55 o 
 -14  16   5       31.02       10.01     21.40 o 
 -12  16   5        4.68       -1.23      6.10 o 
 -10  16   5       50.84       56.63     12.58 o 
  -8  16   5       32.37       26.34      8.60 o 
  -6  16   5      188.99      186.16     10.68 o 
  -4  16   5       25.86       14.59      9.34 o 
  -2  16   5       55.99       55.67      8.45 o 
   0  16   5      129.25      133.14     11.16 o 
   2  16   5       74.67       90.42     13.25 o 
   4  16   5      189.27      169.79     16.41 o 
   6  16   5      237.10      227.16     15.14 o 
   8  16   5       28.21       25.19     10.90 o 
  10  16   5       12.36        1.15      7.85 o 
  12  16   5      167.03      195.01     14.51 o 
  14  16   5       31.15       25.90     14.07 o 
 -13  17   5       22.48        9.34     20.69 o 
 -11  17   5       58.95       55.55     11.46 o 
  -9  17   5        4.19        7.37      8.97 o 
  -7  17   5      111.65      106.12      9.67 o 
  -5  17   5       38.85       35.35      6.47 o 
  -3  17   5       53.20       63.37      9.15 o 
  -1  17   5       58.75       66.05     11.01 o 
   1  17   5       67.79       64.11     11.80 o 
   3  17   5      256.65      257.53     18.83 o 
   5  17   5      493.51      540.73     20.65 o 
   7  17   5      189.58      194.90     14.62 o 
   9  17   5       15.98       22.14     10.79 o 
  11  17   5       68.18       58.42     13.25 o 
  13  17   5       69.88       85.02     16.86 o 
 -12  18   5      122.78      145.49     18.20 o 
 -10  18   5       20.10       23.03     13.10 o 
  -8  18   5       48.05       64.97     12.54 o 
  -6  18   5      233.43      256.15     15.14 o 
  -4  18   5      133.07      105.19      9.34 o 
  -2  18   5       38.64       40.04      9.97 o 
   0  18   5      241.23      217.30     12.43 o 
   2  18   5       96.94      106.08     11.24 o 
   4  18   5       91.17       90.12     15.26 o 
   6  18   5      149.98      144.52     14.96 o 
   8  18   5       20.31       32.63      9.90 o 
  10  18   5       78.94       54.77     13.10 o 
  12  18   5       82.78       97.64     21.66 o 
 -11  19   5       19.24       46.33     12.24 o 
  -9  19   5        1.92       24.78     12.54 o 
  -7  19   5       71.92      109.28     16.04 o 
  -5  19   5      209.25      191.74     14.29 o 
  -3  19   5        3.44       -1.45     13.99 o 
  -1  19   5      119.42      115.46      9.38 o 
   1  19   5      166.68      153.79     11.68 o 
   3  19   5       51.61       36.43      9.08 o 
   5  19   5       26.72        4.35     11.94 o 
   7  19   5        1.76        3.80     13.99 o 
   9  19   5        7.30       36.13     14.59 o 
  11  19   5       39.97       38.47     23.03 o 
  -8  20   5      129.63      123.27     13.10 o 
  -6  20   5       71.54       67.91     14.59 o 
  -4  20   5       21.66       11.35     11.65 o 
  -2  20   5       17.05        1.49     12.76 o 
   0  20   5       25.37       14.36     13.54 o 
   2  20   5       78.47       83.13     16.48 o 
   4  20   5       98.08       80.71     16.04 o 
   6  20   5       13.97       -8.45     18.64 o 
   8  20   5       19.49       32.63     11.94 o 
  -7  21   5       31.00       36.73     16.89 o 
  -5  21   5       91.27      116.28     16.33 o 
  -3  21   5       42.14       45.92     13.17 o 
  -1  21   5       97.69      106.12     17.12 o 
   1  21   5      238.10      179.50     18.64 o 
   3  21   5      251.03      185.34     19.83 o 
   5  21   5       55.05       69.95     15.44 o 
   7  21   5       26.57       43.72     28.84 o 
  -4  22   5       53.35       49.53     15.14 o 
  -2  22   5       79.31       72.86     19.24 o 
   0  22   5       47.26       55.07     17.19 o 
   2  22   5      136.99      208.37     19.83 o 
 -22   0   6        3.91       -4.65     13.99 o 
 -20   0   6       43.46       69.06      9.60 o 
 -18   0   6       48.88       47.22      5.84 o 
 -16   0   6      699.27      707.84     16.33 o 
 -14   0   6     1971.29     2046.60     35.27 o 
 -12   0   6      720.34      782.44     16.04 o 
 -10   0   6      124.39      167.85      6.40 o 
  -8   0   6     1620.55     1721.09     29.14 o 
  -6   0   6     4923.98     5006.50     92.95 o 
  -4   0   6     2072.32     2021.81     39.93 o 
  -2   0   6     3110.81     2865.17     93.54 o 
   0   0   6     9086.94     8625.56    153.86 o 
   2   0   6    15058.22    14192.73    178.83 o 
   4   0   6     3601.67     3487.64     55.67 o 
   6   0   6     4886.53     4747.71     75.76 o 
   8   0   6     1496.35     1637.18     25.08 o 
  10   0   6       24.22        5.54      6.70 o 
  12   0   6     1786.75     1806.48     32.34 o 
  14   0   6      284.70      309.17     10.79 o 
  16   0   6     1316.79     1381.59     24.19 o 
  18   0   6      318.49      326.66     10.79 o 
  20   0   6      143.78      135.52     13.40 o 
 -21   1   6       34.18        9.49     15.78 o 
 -19   1   6       31.31       19.68      7.29 o 
 -17   1   6      132.38      154.75      7.85 o 
 -15   1   6       18.11       -6.14      6.14 o 
 -13   1   6     3874.98     4049.62     67.61 o 
 -11   1   6      325.19      317.66      8.60 o 
  -9   1   6     1397.52     1514.72     26.38 o 
  -7   1   6      753.55      788.80     16.37 o 
  -5   1   6      663.85      598.59     20.06 o 
  -3   1   6     1336.05     1301.81     24.30 o 
  -1   1   6     1061.87     1072.56     27.13 o 
   1   1   6    13089.58    12642.55    151.22 o 
   3   1   6     2157.07     2112.64     31.33 o 
   5   1   6     6573.95     6611.68    104.19 o 
   7   1   6     1715.71     1782.30     28.28 o 
   9   1   6      249.66      271.44      8.22 o 
  11   1   6       69.26       60.32      5.17 o 
  13   1   6       33.32       34.72      7.63 o 
  15   1   6      518.30      448.49     12.13 o 
  17   1   6      201.48      210.98      9.45 o 
  19   1   6       50.30       40.63      8.78 o 
  21   1   6      110.77      140.09     13.95 o 
 -22   2   6       16.69       30.88     18.49 o 
 -20   2   6       40.98       40.78     11.50 o 
 -18   2   6       38.08       34.79      7.78 o 
 -16   2   6       23.11       21.66      5.13 o 
 -14   2   6      138.58      126.25      6.62 o 
 -12   2   6      123.25      175.52      6.55 o 
 -10   2   6      136.70      151.29      5.80 o 
  -8   2   6      668.41      710.29     13.66 o 
  -6   2   6      830.69      957.55     18.72 o 
  -4   2   6     3951.21     3933.71     63.07 o 
  -2   2   6       94.88       90.08      6.18 o 
   0   2   6    19330.21    18579.65    155.57 o 
   2   2   6      376.06      359.67      8.89 o 
   4   2   6      254.38      276.54     11.65 o 
   6   2   6      687.22      697.08     15.85 o 
   8   2   6        5.37       -4.50      5.40 o 
  10   2   6      176.77      165.66      7.63 o 
  12   2   6      342.05      326.14     10.38 o 
  14   2   6      302.25      274.35     10.49 o 
  16   2   6      212.41      207.55      9.90 o 
  18   2   6      169.44      198.14     10.87 o 
  20   2   6       81.17       96.34     12.32 o 
 -21   3   6        1.67       14.25     17.30 o 
 -19   3   6      118.41       87.44      9.41 o 
 -17   3   6       79.64       75.61      7.48 o 
 -15   3   6      513.56      544.37     14.40 o 
 -13   3   6     1432.55     1490.50     27.80 o 
 -11   3   6     2116.93     2033.65     33.86 o 
  -9   3   6     3670.34     3715.55     78.92 o 
  -7   3   6      935.42      881.01     21.80 o 
  -5   3   6     6559.51     6929.82    126.88 o 
  -3   3   6     4539.59     4529.96     67.87 o 
  -1   3   6       23.54       14.88      3.50 o 
   1   3   6     6491.39     6518.35    107.61 o 
   3   3   6     3235.29     3445.97     59.76 o 
   5   3   6     7382.24     7571.53    149.99 o 
   7   3   6     1034.28      989.33     24.56 o 
   9   3   6      120.62      154.38      8.60 o 
  11   3   6      459.04      495.52     12.80 o 
  13   3   6       51.51       44.65      6.55 o 
  15   3   6       81.28       98.12      7.70 o 
  17   3   6        3.68        8.26      8.00 o 
  19   3   6       36.83       49.19     11.35 o 
  21   3   6        4.64       34.08     16.26 o 
 -22   4   6       87.81       86.81     23.33 o 
 -20   4   6      259.05      243.31     14.29 o 
 -18   4   6       51.32       70.96     10.79 o 
 -16   4   6      196.00      212.28     12.65 o 
 -14   4   6      457.98      426.49     14.62 o 
 -12   4   6      918.51      898.68     19.39 o 
 -10   4   6      974.70     1061.07     25.04 o 
  -8   4   6      503.36      551.22     14.96 o 
  -6   4   6      475.22      493.40     14.25 o 
  -4   4   6      978.41     1085.85     19.68 o 
  -2   4   6     2856.82     2948.78     41.53 o 
   0   4   6     9212.93     9444.43    146.94 o 
   2   4   6     1788.77     1753.46     34.38 o 
   4   4   6     1864.48     1996.33     37.66 o 
   6   4   6      525.20      481.71     11.50 o 
   8   4   6     2225.85     2412.63     47.48 o 
  10   4   6      106.71       91.20      6.81 o 
  12   4   6      190.47      161.53      8.56 o 
  14   4   6      514.93      510.25     13.40 o 
  16   4   6      107.39      101.81      8.41 o 
  18   4   6       64.12       73.41      9.90 o 
  20   4   6      120.65      110.88     13.99 o 
 -21   5   6      147.06      166.70     14.81 o 
 -19   5   6       81.71       92.54     12.24 o 
 -17   5   6      131.11      112.34     10.57 o 
 -15   5   6      489.83      511.26     14.62 o 
 -13   5   6     1432.64     1436.47     29.92 o 
 -11   5   6      723.33      708.58     19.46 o 
  -9   5   6     1163.06     1203.58     27.24 o 
  -7   5   6     1878.43     2066.84     41.38 o 
  -5   5   6      917.31      889.90     19.31 o 
  -3   5   6     8990.56     8783.33    130.01 o 
  -1   5   6     1101.59     1050.80     21.40 o 
   1   5   6     2501.35     2362.95     45.58 o 
   3   5   6    11919.22    12885.23    140.17 o 
   5   5   6      930.49     1032.30     20.69 o 
   7   5   6      499.83      426.42     10.46 o 
   9   5   6     1221.57     1176.23     26.38 o 
  11   5   6      188.36      203.50     10.42 o 
  13   5   6      186.33      172.02      9.45 o 
  15   5   6      163.83      175.59      9.19 o 
  17   5   6      206.50      196.69     11.35 o 
  19   5   6      102.21       87.59     13.66 o 
  21   5   6        5.50        9.34     25.08 o 
 -20   6   6        7.26       20.28     14.07 o 
 -18   6   6      142.06      132.69     11.65 o 
 -16   6   6       58.08       39.63      9.67 o 
 -14   6   6      291.69      245.81     11.46 o 
 -12   6   6        7.89        9.75     11.98 o 
 -10   6   6      506.31      442.46     15.29 o 
  -8   6   6     1406.47     1595.58     34.68 o 
  -6   6   6      309.31      277.14      9.97 o 
  -4   6   6     7385.37     7663.29     91.76 o 
  -2   6   6     1482.19     1396.06     22.96 o 
   0   6   6     4495.45     4271.72     73.00 o 
   2   6   6     1896.73     1999.71     41.97 o 
   4   6   6     1668.84     1728.79     37.69 o 
   6   6   6      755.26      703.37     15.33 o 
   8   6   6      496.70      550.44     13.10 o 
  10   6   6      598.03      645.84     16.00 o 
  12   6   6      130.95      105.04      9.79 o 
  14   6   6      107.99      120.82      9.45 o 
  16   6   6       41.39       46.92      9.04 o 
  18   6   6       23.43       30.18     14.33 o 
  20   6   6        0.08       11.87     12.47 o 
 -21   7   6       90.86       99.91     18.08 o 
 -19   7   6      284.70      312.08     16.71 o 
 -17   7   6      116.64      106.75     10.20 o 
 -15   7   6      125.97      130.61     10.94 o 
 -13   7   6      446.06      415.41     14.85 o 
 -11   7   6      906.95      912.30     23.74 o 
  -9   7   6      251.76      293.02     11.76 o 
  -7   7   6      598.90      677.40     16.97 o 
  -5   7   6      126.94      125.99      5.21 o 
  -3   7   6     2142.02     2225.42     37.25 o 
  -1   7   6     2586.04     2632.79     44.28 o 
   1   7   6      503.18      484.47     14.44 o 
   3   7   6      324.99      275.61     12.69 o 
   5   7   6      123.53       92.65      7.48 o 
   7   7   6      341.50      336.34     11.20 o 
   9   7   6      847.80      825.45     19.31 o 
  11   7   6       36.40       32.71      8.63 o 
  13   7   6      550.04      552.86     15.85 o 
  15   7   6      110.58       97.41     10.38 o 
  17   7   6       20.03       16.45      9.90 o 
  19   7   6       18.16       13.92     12.43 o 
 -20   8   6       54.45       13.51     14.55 o 
 -18   8   6       27.20       35.01     11.20 o 
 -16   8   6       36.59       34.90      9.41 o 
 -14   8   6       81.87       91.80      9.90 o 
 -12   8   6      109.99      116.17     11.65 o 
 -10   8   6      924.52      979.17     25.86 o 
  -8   8   6     1859.84     2017.31     39.85 o 
  -6   8   6      283.49      282.61      8.15 o 
  -4   8   6      468.28      518.59     12.87 o 
  -2   8   6      629.79      650.42     14.18 o 
   0   8   6       26.80       21.25      8.45 o 
   2   8   6      222.28      257.04      9.60 o 
   4   8   6      710.61      765.51     22.59 o 
   6   8   6      225.66      247.78     10.68 o 
   8   8   6     1005.82      968.38     20.50 o 
  10   8   6      357.68      359.22     11.35 o 
  12   8   6        1.03       -8.11      9.15 o 
  14   8   6      242.56      237.92     12.24 o 
  16   8   6      166.08      164.88     12.24 o 
  18   8   6       81.23       83.35     16.07 o 
  20   8   6       13.56        8.45     21.84 o 
 -19   9   6       29.52       24.63     12.76 o 
 -17   9   6      222.00      229.81     13.32 o 
 -15   9   6        8.98       12.65     10.94 o 
 -13   9   6       68.75       52.06     10.49 o 
 -11   9   6      604.30      583.70     18.64 o 
  -9   9   6      158.10      172.80     10.79 o 
  -7   9   6       27.05       18.27      6.14 o 
  -5   9   6     3022.64     2998.30     58.12 o 
  -3   9   6     3065.48     3382.34     64.56 o 
  -1   9   6      215.63      149.25      7.93 o 
   1   9   6      615.98      615.04     16.07 o 
   3   9   6     1079.61     1113.98     28.50 o 
   5   9   6       78.01       50.20      9.12 o 
   7   9   6       97.62       98.12     13.21 o 
   9   9   6      166.09      155.72      8.86 o 
  11   9   6     1112.61     1223.97     24.86 o 
  13   9   6      211.39      227.91     11.65 o 
  15   9   6       13.72       23.89      8.97 o 
  17   9   6       11.39       15.11     12.24 o 
  19   9   6       69.26       56.26     13.25 o 
 -20  10   6       10.18       20.17     30.29 o 
 -18  10   6        7.03       31.26     11.76 o 
 -16  10   6        2.39       15.74     11.94 o 
 -14  10   6        4.84       -4.91     12.02 o 
 -12  10   6       15.43        8.93     10.46 o 
 -10  10   6      129.12      151.48      7.52 o 
  -8  10   6       39.10       36.43      7.07 o 
  -6  10   6      494.44      503.70     14.85 o 
  -4  10   6       85.03       66.05      7.14 o 
  -2  10   6     1369.36     1430.44     33.38 o 
   0  10   6      305.87      331.95     15.14 o 
   2  10   6      470.64      529.68     16.04 o 
   4  10   6      759.17      783.78     23.44 o 
   6  10   6       19.65       58.75      9.60 o 
   8  10   6      246.54      236.21     11.20 o 
  10  10   6      130.49      100.54      8.30 o 
  12  10   6      573.32      586.09     15.74 o 
  14  10   6      331.02      316.54     12.65 o 
  16  10   6       13.08        8.37     11.57 o 
  18  10   6       17.27       23.44     18.83 o 
 -19  11   6       51.45       50.34     17.27 o 
 -17  11   6       76.60       65.08     16.89 o 
 -15  11   6      158.42      141.88     12.32 o 
 -13  11   6       43.28       22.36     10.64 o 
 -11  11   6     1805.15     1752.94     41.23 o 
  -9  11   6      692.31      704.15     16.97 o 
  -7  11   6      147.37      143.00     10.01 o 
  -5  11   6      434.64      479.07     14.73 o 
  -3  11   6     4287.25     4311.61     81.45 o 
  -1  11   6       38.74       24.60      8.78 o 
   1  11   6      296.00      297.49     13.99 o 
   3  11   6      102.20      115.09     12.65 o 
   5  11   6      106.98      120.15     10.31 o 
   7  11   6      147.38      137.01     10.72 o 
   9  11   6      165.58      133.17     10.49 o 
  11  11   6     1175.87     1244.62     24.60 o 
  13  11   6       80.41       84.28      7.78 o 
  15  11   6       73.53       65.79     12.73 o 
  17  11   6       35.72       32.37     15.44 o 
 -18  12   6       68.15      100.54     18.64 o 
 -16  12   6       20.43        1.53     15.81 o 
 -14  12   6       10.51        2.68     11.20 o 
 -12  12   6      219.14      215.52      9.19 o 
 -10  12   6      231.68      211.57      8.22 o 
  -8  12   6      236.21      187.05     10.90 o 
  -6  12   6      295.31      317.02     11.87 o 
  -4  12   6      328.37      312.75     11.61 o 
  -2  12   6     1370.86     1381.44     32.48 o 
   0  12   6      155.62      187.13     14.18 o 
   2  12   6      235.67      230.66     13.54 o 
   4  12   6      317.77      327.37     16.56 o 
   6  12   6      266.72      285.62     13.84 o 
   8  12   6      349.71      378.61     14.92 o 
  10  12   6      647.47      637.32     15.78 o 
  12  12   6      264.39      256.56     10.79 o 
  14  12   6       64.78       61.88      9.04 o 
  16  12   6        0.64        7.85     11.35 o 
  18  12   6       41.41       14.29     21.58 o 
 -17  13   6        2.41        2.90     12.54 o 
 -15  13   6        3.01        1.71     16.00 o 
 -13  13   6      342.11      329.01     12.13 o 
 -11  13   6       54.90       48.26      4.54 o 
  -9  13   6       22.54       24.30      8.33 o 
  -7  13   6      236.23      210.98     11.65 o 
  -5  13   6      691.08      717.73     18.90 o 
  -3  13   6     1471.02     1542.15     35.72 o 
  -1  13   6     1989.91     1993.31     49.23 o 
   1  13   6      252.31      223.70     15.59 o 
   3  13   6      153.54      160.89     12.20 o 
   5  13   6      347.46      369.75     16.74 o 
   7  13   6       40.62       50.16      5.95 o 
   9  13   6      114.56      135.37     13.47 o 
  11  13   6      118.05      116.95      8.82 o 
  13  13   6        4.80        0.07      7.55 o 
  15  13   6      129.88      133.10     14.10 o 
  17  13   6        0.24        6.25     16.71 o 
 -16  14   6       38.96       41.49     14.81 o 
 -14  14   6       16.83      -10.08     15.44 o 
 -12  14   6      376.49      411.39     10.75 o 
 -10  14   6       62.00       51.42      8.78 o 
  -8  14   6       60.67       58.53      9.45 o 
  -6  14   6      646.36      686.70     19.87 o 
  -4  14   6      456.06      431.03     13.51 o 
  -2  14   6     1998.07     2044.10     46.21 o 
   0  14   6      312.45      284.21     13.06 o 
   2  14   6      185.87      176.86     13.95 o 
   4  14   6       47.27       18.87     11.39 o 
   6  14   6      190.94      165.02     13.25 o 
   8  14   6      138.78      126.48      7.52 o 
  10  14   6      527.83      519.03     13.84 o 
  12  14   6        1.10       -7.67      7.67 o 
  14  14   6       13.41       -1.27      9.34 o 
  16  14   6       40.11       34.79     13.06 o 
 -15  15   6       87.89      119.89     16.04 o 
 -13  15   6       25.03       28.50      3.87 o 
 -11  15   6      132.39      113.08      8.78 o 
  -9  15   6       20.55       -4.65      4.65 o 
  -7  15   6      254.05      233.86     13.62 o 
  -5  15   6        2.27        4.99      5.95 o 
  -3  15   6      107.17       76.95      8.37 o 
  -1  15   6      413.08      362.61     14.44 o 
   1  15   6      191.29      172.95     11.91 o 
   3  15   6       26.48       -1.00     14.36 o 
   5  15   6      165.18      196.91     15.85 o 
   7  15   6       36.03       40.48     10.31 o 
   9  15   6      139.38      161.38     13.58 o 
  11  15   6      217.10      226.46     11.35 o 
  13  15   6       93.80      112.30      9.41 o 
  15  15   6       15.88       23.85     14.03 o 
 -14  16   6      123.31      122.68     30.29 o 
 -12  16   6       35.54       74.23      6.70 o 
 -10  16   6      186.10      187.80     13.77 o 
  -8  16   6      410.43      390.18     16.33 o 
  -6  16   6       16.05       -1.64      5.66 o 
  -4  16   6      256.20      289.75     14.92 o 
  -2  16   6      624.82      589.92     17.19 o 
   0  16   6      323.26      283.20     12.65 o 
   2  16   6       20.46       33.94     13.54 o 
   4  16   6       33.78       38.33     14.25 o 
   6  16   6        6.44       16.78     11.09 o 
   8  16   6      191.94      195.16     15.00 o 
  10  16   6      191.79      192.67     14.88 o 
  12  16   6       51.30       47.70     10.60 o 
  14  16   6       83.95       70.18     17.79 o 
 -13  17   6      244.15      300.43     24.48 o 
 -11  17   6      169.30      187.76     12.80 o 
  -9  17   6      748.38      818.68     29.47 o 
  -7  17   6      204.44      172.76     12.95 o 
  -5  17   6      150.64      101.69     11.09 o 
  -3  17   6      232.00      257.38     12.35 o 
  -1  17   6       86.67       81.64      9.45 o 
   1  17   6       38.73       39.11     10.60 o 
   3  17   6      104.24       97.94     15.14 o 
   5  17   6      153.68      123.39     11.98 o 
   7  17   6       24.42       17.64     11.80 o 
   9  17   6        4.05       -9.34      9.34 o 
  11  17   6       34.97       33.08     13.40 o 
  13  17   6       25.95       15.07     22.85 o 
 -12  18   6        2.52       15.44     20.99 o 
 -10  18   6        6.88       23.59     11.09 o 
  -8  18   6       19.36       33.53     15.74 o 
  -6  18   6       29.89       66.16     13.99 o 
  -4  18   6      329.89      304.71     15.22 o 
  -2  18   6        0.88       -5.25      5.25 o 
   0  18   6        0.52        2.64     10.79 o 
   2  18   6        1.32        2.75      9.08 o 
   4  18   6       95.83      116.87     16.71 o 
   6  18   6       24.41        8.11     11.50 o 
   8  18   6       16.64       20.39     10.49 o 
  10  18   6       27.92       24.78     13.40 o 
  12  18   6       44.34       39.33     17.19 o 
 -11  19   6      216.89      231.96     27.98 o 
  -9  19   6      224.68      251.20     16.33 o 
  -7  19   6       64.52       83.65     16.33 o 
  -5  19   6        5.08       17.08     11.27 o 
  -3  19   6       56.19       71.74     11.35 o 
  -1  19   6       60.51       52.73      9.19 o 
   1  19   6       55.85       46.51     10.01 o 
   3  19   6        4.64        3.72      9.34 o 
   5  19   6        2.35        9.34     13.40 o 
   7  19   6       19.75       39.03     14.59 o 
   9  19   6       42.33       72.56     15.14 o 
  -8  20   6      205.01      196.43     15.74 o 
  -6  20   6        0.54        9.12     13.25 o 
  -4  20   6        1.15        5.88      9.45 o 
  -2  20   6       65.04       53.69     13.88 o 
   0  20   6       29.71       22.21     13.80 o 
   2  20   6       28.25       30.44     15.40 o 
   4  20   6        3.07       15.44     19.53 o 
   6  20   6       45.76       54.21     14.29 o 
   8  20   6       15.00       -0.86     20.69 o 
  -7  21   6      114.97      147.46     19.83 o 
  -5  21   6      104.52       83.39     16.00 o 
  -3  21   6       48.92       53.43     13.02 o 
  -1  21   6      209.46      216.86     18.46 o 
   1  21   6        2.06       -1.45     16.60 o 
   3  21   6       23.54       29.14     18.94 o 
   5  21   6       96.35      111.89     29.73 o 
  -2  22   6      122.33      144.26     20.39 o 
   0  22   6       84.31      122.38     18.08 o 
 -21   1   7       79.91       90.46     22.62 o 
 -19   1   7       90.31       91.98      7.67 o 
 -17   1   7      362.46      339.05     10.20 o 
 -15   1   7      244.55      190.14      9.19 o 
 -13   1   7     1500.04     1560.83     28.84 o 
 -11   1   7      390.27      376.97      9.60 o 
  -9   1   7      173.12      138.31      6.25 o 
  -7   1   7      205.46      190.66      8.33 o 
  -5   1   7     1408.38     1442.54     32.67 o 
  -3   1   7     1431.33     1403.47     24.67 o 
  -1   1   7     1511.48     1607.82     34.68 o 
   1   1   7       55.51       71.74      6.73 o 
   3   1   7      192.43      149.40      8.30 o 
   5   1   7      798.16      818.50     17.08 o 
   7   1   7       41.00       70.51      5.62 o 
   9   1   7      292.61      316.47      8.71 o 
  11   1   7      340.88      371.76      9.49 o 
  13   1   7      659.97      714.16     16.41 o 
  15   1   7      147.06      134.36      8.15 o 
  17   1   7       34.10       23.78      8.15 o 
  19   1   7      104.25       83.24     11.50 o 
  21   1   7       38.05       76.32     12.76 o 
 -22   2   7        9.68      -14.44     17.56 o 
 -20   2   7       30.44       32.74     21.54 o 
 -18   2   7       53.39       55.59      7.63 o 
 -16   2   7      289.27      289.49      8.86 o 
 -14   2   7      461.81      462.48     11.20 o 
 -12   2   7      270.90      291.28      8.00 o 
 -10   2   7       99.26       75.35      4.35 o 
  -8   2   7      327.24      337.42      8.74 o 
  -6   2   7     6799.37     7352.63    133.95 o 
  -4   2   7     7477.85     7457.67    125.69 o 
  -2   2   7     1697.98     1628.58     34.64 o 
   0   2   7     4112.33     4083.11     75.57 o 
   2   2   7      147.31      120.00      6.21 o 
   4   2   7     3559.19     3843.11     70.66 o 
   6   2   7     2660.36     2599.27     49.82 o 
   8   2   7     1218.37     1335.49     24.19 o 
  10   2   7      329.08      327.70      9.30 o 
  12   2   7      895.05      918.11     17.64 o 
  14   2   7      238.86      236.99     10.27 o 
  16   2   7      711.78      655.48     16.30 o 
  18   2   7        9.85       10.23      8.89 o 
  20   2   7       59.14       65.34     12.17 o 
 -21   3   7      480.94      517.99     29.92 o 
 -19   3   7       56.72       52.24     11.05 o 
 -17   3   7      114.43       91.05     10.20 o 
 -15   3   7      111.76      102.92      7.44 o 
 -13   3   7     2566.69     2708.14     46.62 o 
 -11   3   7      268.01      261.66     10.46 o 
  -9   3   7      914.47     1112.34     25.04 o 
  -7   3   7      300.01      289.38     12.28 o 
  -5   3   7     5017.85     5287.73     90.23 o 
  -3   3   7     5450.81     5728.58     97.30 o 
  -1   3   7      226.14      177.82      6.96 o 
   1   3   7     7538.53     7379.64    122.87 o 
   3   3   7     2469.40     2746.69     55.85 o 
   5   3   7     1562.41     1733.63     31.11 o 
   7   3   7     1434.97     1449.12     29.84 o 
   9   3   7     3126.39     3449.95     57.56 o 
  11   3   7      437.10      419.31     11.05 o 
  13   3   7      206.41      207.15      8.15 o 
  15   3   7       41.63       50.05      7.81 o 
  17   3   7      210.02      193.82     11.13 o 
  19   3   7      107.36      102.36     11.72 o 
  21   3   7       38.00       48.48     16.19 o 
 -20   4   7      115.59      100.02     15.70 o 
 -18   4   7      166.54      167.55     12.20 o 
 -16   4   7     1375.08     1512.38     32.22 o 
 -14   4   7       27.33       14.51      9.56 o 
 -12   4   7       29.96       19.13      9.90 o 
 -10   4   7     1799.22     1783.71     37.88 o 
  -8   4   7      302.06      300.13     12.24 o 
  -6   4   7     2040.33     1949.33     39.40 o 
  -4   4   7      980.47     1007.00     18.60 o 
  -2   4   7     8588.62     8478.63    118.18 o 
   0   4   7     3483.58     3428.48     55.03 o 
   2   4   7     8730.26     9376.34    133.47 o 
   4   4   7       56.87       36.06      5.02 o 
   6   4   7      159.77      174.96      9.75 o 
   8   4   7      272.45      252.17     11.61 o 
  10   4   7      348.79      339.39     10.94 o 
  12   4   7      258.94      257.94      9.75 o 
  14   4   7      218.32      224.34     10.42 o 
  16   4   7      203.40      201.49      9.86 o 
  18   4   7      100.21      100.32     11.91 o 
  20   4   7      165.07      201.94     20.02 o 
 -21   5   7       18.52       19.72     20.87 o 
 -19   5   7      271.26      258.98     16.41 o 
 -17   5   7       63.58       75.24      9.56 o 
 -15   5   7      233.42      246.92     11.20 o 
 -13   5   7      322.99      314.57     11.94 o 
 -11   5   7      772.01      803.61     24.63 o 
  -9   5   7      225.01      197.21     11.05 o 
  -7   5   7      344.47      289.79     11.20 o 
  -5   5   7     1109.62     1160.64     23.11 o 
  -3   5   7     2659.18     2584.01     38.03 o 
  -1   5   7     1453.68     1469.81     25.19 o 
   1   5   7     2128.71     2446.15     42.75 o 
   3   5   7     1144.74     1132.88     23.74 o 
   5   5   7      966.25      957.59     20.02 o 
   7   5   7       51.05      110.55     11.20 o 
   9   5   7      127.49       83.24     12.35 o 
  11   5   7     1198.23     1185.16     25.34 o 
  13   5   7      494.44      484.17     14.18 o 
  15   5   7       74.11       50.79      7.52 o 
  17   5   7       23.52       25.49      9.97 o 
  19   5   7       13.20       -1.15     11.53 o 
 -20   6   7       92.11       77.40     12.35 o 
 -18   6   7      258.47      270.29     13.06 o 
 -16   6   7      515.73      508.54     15.14 o 
 -14   6   7      179.77      168.37     10.31 o 
 -12   6   7      233.32      188.95     11.72 o 
 -10   6   7      583.14      582.29     17.34 o 
  -8   6   7     1418.95     1573.25     34.23 o 
  -6   6   7      128.85      118.03      9.19 o 
  -4   6   7     2012.25     2070.15     34.53 o 
  -2   6   7     1257.49     1292.25     22.59 o 
   0   6   7     1491.44     1508.10     28.32 o 
   2   6   7      518.66      567.97     15.03 o 
   4   6   7       21.97       19.39      8.11 o 
   6   6   7      107.37      141.17      7.52 o 
   8   6   7       37.41       19.57      5.62 o 
  10   6   7      943.21      875.43     20.13 o 
  12   6   7       70.53       57.00      9.08 o 
  14   6   7      635.47      601.19     15.74 o 
  16   6   7        1.20       10.68      8.41 o 
  18   6   7       16.32       20.61     13.47 o 
  20   6   7      172.56      205.43     22.40 o 
 -21   7   7       91.36      119.41     27.27 o 
 -19   7   7       28.64       33.15     11.94 o 
 -17   7   7       47.27       59.83      8.97 o 
 -15   7   7      187.87      217.75     12.47 o 
 -13   7   7       45.30       16.63      9.38 o 
 -11   7   7      284.29      243.05     13.10 o 
  -9   7   7      815.90      851.76     21.84 o 
  -7   7   7      976.43     1044.69     21.99 o 
  -5   7   7       15.58       -3.87      3.87 o 
  -3   7   7      165.03      136.22      6.92 o 
  -1   7   7     5203.08     5014.65     81.60 o 
   1   7   7     1495.18     1408.60     31.81 o 
   3   7   7      763.22      762.91     21.06 o 
   5   7   7      721.26      803.50     20.24 o 
   7   7   7      447.39      455.82     11.20 o 
   9   7   7      160.68      161.56      8.48 o 
  11   7   7      774.91      736.56     17.38 o 
  13   7   7       58.23       52.95      9.45 o 
  15   7   7       16.98        7.29      8.30 o 
  17   7   7       42.35       46.14     17.15 o 
  19   7   7        0.26       -3.50     16.33 o 
 -20   8   7        6.18        1.27     19.53 o 
 -18   8   7      116.80      118.66     12.58 o 
 -16   8   7       42.90       43.76      9.15 o 
 -14   8   7      123.54      137.68     11.20 o 
 -12   8   7      358.36      299.20     13.84 o 
 -10   8   7      380.31      383.41     14.77 o 
  -8   8   7       67.49       62.10     10.49 o 
  -6   8   7     1538.84     1620.51     31.14 o 
  -4   8   7      134.94      110.62      6.10 o 
  -2   8   7       97.00      111.18      6.55 o 
   0   8   7     3022.11     3398.97     64.04 o 
   2   8   7      551.23      517.62     14.07 o 
   4   8   7     1451.89     1610.69     41.75 o 
   6   8   7      493.31      454.59     13.95 o 
   8   8   7      360.21      374.29     12.13 o 
  10   8   7       67.09       45.84      6.55 o 
  12   8   7       50.50       42.64     11.05 o 
  14   8   7       14.74       -2.53      8.45 o 
  16   8   7       32.13       65.41     15.48 o 
  18   8   7       63.43       52.65     12.47 o 
 -19   9   7       65.65       82.98     19.83 o 
 -17   9   7       20.40       23.22      9.79 o 
 -15   9   7       88.33       82.90      8.74 o 
 -13   9   7      212.54      145.45     13.25 o 
 -11   9   7       75.90       45.17     11.50 o 
  -9   9   7      375.85      350.62     13.62 o 
  -7   9   7      154.80      135.59      5.36 o 
  -5   9   7      759.53      728.56     16.41 o 
  -3   9   7       46.24       51.42      7.00 o 
  -1   9   7       95.90      110.88      7.33 o 
   1   9   7     2381.81     2677.44     56.82 o 
   3   9   7      139.50      141.69      8.63 o 
   5   9   7      307.55      312.08     12.47 o 
   7   9   7      337.20      350.66     13.77 o 
   9   9   7      206.24      193.08      8.86 o 
  11   9   7      364.96      375.96     11.57 o 
  13   9   7      629.52      636.13     19.09 o 
  15   9   7      322.76      351.44     16.45 o 
  17   9   7       10.24       16.82     17.19 o 
  19   9   7       62.72       95.07     21.77 o 
 -18  10   7        2.03       18.98     14.73 o 
 -16  10   7       11.98       22.36     10.49 o 
 -14  10   7       17.78      -10.68     10.68 o 
 -12  10   7      113.22       82.42     10.42 o 
 -10  10   7       32.61       34.42     12.35 o 
  -8  10   7      179.43      186.20      5.80 o 
  -6  10   7     1536.41     1459.54     28.80 o 
  -4  10   7       25.89       23.96      6.55 o 
  -2  10   7     1944.03     1788.32     36.80 o 
   0  10   7       68.67       72.71      9.97 o 
   2  10   7      125.98      124.65      8.74 o 
   4  10   7      337.66      304.97     15.40 o 
   6  10   7       25.43       12.58      7.81 o 
   8  10   7       77.61       83.13     10.38 o 
  10  10   7      132.99      113.01      8.04 o 
  12  10   7      362.19      397.36     12.91 o 
  14  10   7       19.03        3.94      8.30 o 
  16  10   7       32.44       33.23     13.25 o 
  18  10   7        3.78        4.61     13.36 o 
 -19  11   7       11.16        8.07     16.86 o 
 -17  11   7      174.16      185.27     17.38 o 
 -15  11   7      199.95      202.57     13.51 o 
 -13  11   7       91.19       77.77     12.91 o 
 -11  11   7       51.06       67.68     11.72 o 
  -9  11   7       83.37       92.84      3.94 o 
  -7  11   7      248.67      231.26      9.60 o 
  -5  11   7      135.71      129.64      7.81 o 
  -3  11   7      230.26      241.30     10.94 o 
  -1  11   7      483.15      446.77     13.06 o 
   1  11   7      682.36      612.91     19.91 o 
   3  11   7      184.32      189.14      8.82 o 
   5  11   7      745.57      707.72     22.73 o 
   7  11   7      163.11      157.51     11.16 o 
   9  11   7      304.72      298.46     12.43 o 
  11  11   7      303.68      312.93     10.60 o 
  13  11   7      133.09      129.23      8.19 o 
  15  11   7        7.48        1.19     11.94 o 
  17  11   7       22.31       37.47     16.45 o 
 -18  12   7       12.99       31.78     18.64 o 
 -16  12   7       72.99      118.25     15.29 o 
 -14  12   7       13.77        1.15     10.20 o 
 -12  12   7        8.69      -10.53     11.98 o 
 -10  12   7      182.77      161.01      5.32 o 
  -8  12   7      163.36      166.10      7.70 o 
  -6  12   7      623.54      607.37     15.26 o 
  -4  12   7     4187.88     4111.53     80.26 o 
  -2  12   7      381.72      373.29     13.80 o 
   0  12   7      931.74      890.46     23.14 o 
   2  12   7      942.76      903.74     26.31 o 
   4  12   7     1526.63     1431.19     37.88 o 
   6  12   7     1238.88     1260.28     31.29 o 
   8  12   7      100.88       67.20      9.67 o 
  10  12   7      279.57      308.58     11.65 o 
  12  12   7      185.45      197.81      9.71 o 
  14  12   7       90.81       97.12      7.96 o 
  16  12   7       25.24      -10.98     14.14 o 
 -17  13   7       57.83       53.92     11.94 o 
 -15  13   7       34.50       35.87     14.33 o 
 -13  13   7      178.19      193.75     17.60 o 
 -11  13   7        8.51      -13.69     13.69 o 
  -9  13   7       71.32       61.21      5.62 o 
  -7  13   7       70.29       68.09      7.11 o 
  -5  13   7      487.50      516.69     14.10 o 
  -3  13   7       46.97       37.14     10.20 o 
  -1  13   7      774.46      749.96     21.58 o 
   1  13   7      202.19      184.00     12.28 o 
   3  13   7      289.49      252.09     14.55 o 
   5  13   7      116.45       95.03     11.50 o 
   7  13   7       18.18       11.42     11.16 o 
   9  13   7      271.42      301.51     13.10 o 
  11  13   7      797.93      823.04     19.01 o 
  13  13   7       28.54       11.68      9.45 o 
  15  13   7      200.28      212.06     17.15 o 
 -16  14   7       18.87       10.20     14.59 o 
 -14  14   7        7.65       14.40     15.33 o 
 -12  14   7       21.91        2.57     14.96 o 
 -10  14   7      171.97      171.09      6.55 o 
  -8  14   7      650.71      626.01     16.93 o 
  -6  14   7       16.93       21.06      6.81 o 
  -4  14   7      303.84      290.49     11.35 o 
  -2  14   7      624.88      636.51     18.94 o 
   0  14   7      103.93      130.01     10.42 o 
   2  14   7       37.43       15.29     14.62 o 
   4  14   7      117.65       80.97     12.69 o 
   6  14   7      345.50      331.98     14.44 o 
   8  14   7      289.26      283.61     11.05 o 
  10  14   7       30.82       16.74     11.80 o 
  12  14   7       53.45       40.71      9.00 o 
  14  14   7       17.74       15.00     13.13 o 
  16  14   7        3.85        5.54     23.03 o 
 -15  15   7      141.62      128.97     18.08 o 
 -13  15   7       47.67       52.35     21.13 o 
 -11  15   7       38.80       49.94      4.50 o 
  -9  15   7      100.11      100.02      7.14 o 
  -7  15   7       22.74       13.80      6.40 o 
  -5  15   7      272.54      322.68     11.01 o 
  -3  15   7      112.72      116.17      8.97 o 
  -1  15   7       20.61       13.40      8.78 o 
   1  15   7      354.02      337.15     15.44 o 
   3  15   7       71.52       66.05     11.91 o 
   5  15   7       76.21       90.75     12.06 o 
   7  15   7      121.06      109.02     10.94 o 
   9  15   7       17.44       34.42      3.61 o 
  11  15   7      231.40      228.73      9.71 o 
  13  15   7      101.42      108.09     13.69 o 
  15  15   7       52.23       76.06     16.89 o 
 -14  16   7      137.65      164.06     30.03 o 
 -12  16   7       38.72       66.90      6.10 o 
 -10  16   7       91.20       71.96      6.25 o 
  -8  16   7      152.84      133.02      9.45 o 
  -6  16   7      103.54      119.11      8.30 o 
  -4  16   7      415.81      456.04     16.04 o 
  -2  16   7      124.16      131.83     10.46 o 
   0  16   7      135.40      153.68     11.80 o 
   2  16   7      220.99      226.72     15.14 o 
   4  16   7      212.86      206.74     18.23 o 
   6  16   7      153.46      141.43     11.20 o 
   8  16   7       95.55       83.46     10.60 o 
  10  16   7        8.08       28.13     12.43 o 
  12  16   7       44.21       67.46     11.65 o 
  14  16   7       72.31       29.73     18.34 o 
 -13  17   7       12.30       -8.15     20.09 o 
 -11  17   7       39.95       39.52      7.74 o 
  -9  17   7      130.35      152.41     11.09 o 
  -7  17   7       32.50       26.83      6.92 o 
  -5  17   7      173.28      160.82     12.06 o 
  -3  17   7      277.26      261.36     11.50 o 
  -1  17   7       47.87       32.82      9.30 o 
   1  17   7       19.48       -8.33     10.49 o 
   3  17   7       31.64       38.92     12.99 o 
   5  17   7        6.67        0.19     12.09 o 
   7  17   7       77.24       59.09     12.13 o 
   9  17   7       94.95       91.20     10.79 o 
  11  17   7        5.82       32.30     14.14 o 
  13  17   7       36.66       69.95     23.89 o 
 -12  18   7      116.85       97.04     23.03 o 
 -10  18   7       19.42       22.73      9.60 o 
  -8  18   7       90.98       91.31     12.20 o 
  -6  18   7       79.02       75.50     13.02 o 
  -4  18   7       60.59       56.41      9.19 o 
  -2  18   7       41.89       45.95      9.45 o 
   0  18   7       22.20       25.90      8.67 o 
   2  18   7      154.33      144.45     11.46 o 
   4  18   7       50.49       40.48     15.70 o 
   6  18   7       50.05       40.52     11.94 o 
   8  18   7       64.52       58.87     11.09 o 
  10  18   7       12.12       16.89     13.95 o 
 -11  19   7      101.61       69.66     23.59 o 
  -9  19   7        0.48        1.64     11.09 o 
  -7  19   7       60.35       60.80     11.61 o 
  -5  19   7      317.99      299.13     17.53 o 
  -3  19   7       56.48       72.26     11.57 o 
  -1  19   7       21.61       11.68      8.86 o 
   1  19   7       16.61       41.56     12.20 o 
   3  19   7       98.41       90.08     11.09 o 
   5  19   7       54.76       66.16     12.84 o 
   7  19   7        4.21      -13.69     13.69 o 
   9  19   7       41.11       46.92     13.40 o 
  -8  20   7       12.49       47.52     12.24 o 
  -6  20   7       51.38       77.21     14.85 o 
  -4  20   7       24.69       10.01     14.55 o 
  -2  20   7        7.28       28.39     12.09 o 
   0  20   7       53.81       83.87     14.55 o 
   2  20   7        1.91       34.23     18.64 o 
   4  20   7       31.78       53.02     30.88 o 
   6  20   7      265.29      240.11     17.79 o 
   8  20   7       23.31       32.63     20.09 o 
  -5  21   7        9.28       18.94     18.08 o 
  -3  21   7        4.52       18.05     12.47 o 
  -1  21   7       11.50       -1.60     13.66 o 
   1  21   7       10.43       24.78     13.69 o 
   3  21   7       46.25       56.52     20.99 o 
   5  21   7       21.60       32.34     19.24 o 
 -20   0   8       55.65       38.18     21.84 o 
 -18   0   8      306.65      313.86     11.09 o 
 -16   0   8     2088.16     2213.85     39.03 o 
 -14   0   8     1069.73     1051.99     20.69 o 
 -12   0   8     5607.08     5633.33     91.80 o 
 -10   0   8     1518.19     1533.70     27.39 o 
  -8   0   8     6560.26     6728.44    124.13 o 
  -6   0   8     2834.42     2846.82     55.37 o 
  -4   0   8      524.49      568.82     14.29 o 
  -2   0   8      513.48      500.65     11.35 o 
   0   0   8     5339.69     5664.21    104.04 o 
   2   0   8     4556.48     4469.71    101.14 o 
   4   0   8     8078.79     7784.82    139.87 o 
   6   0   8    10394.91    10931.21    171.05 o 
   8   0   8     1454.10     1669.81     23.89 o 
  10   0   8      368.73      393.97      9.34 o 
  12   0   8     1619.46     1629.29     26.53 o 
  14   0   8     2541.55     2551.90     40.52 o 
  16   0   8      744.50      725.62     15.44 o 
  18   0   8        4.88       -5.25     10.79 o 
  20   0   8      136.34      160.00     15.74 o 
 -21   1   8       83.71       87.11     21.58 o 
 -19   1   8       17.89       21.10     12.06 o 
 -17   1   8      241.19      220.50      7.70 o 
 -15   1   8     1059.44     1054.48     20.99 o 
 -13   1   8     1356.97     1479.52     26.94 o 
 -11   1   8        6.25       19.31      4.35 o 
  -9   1   8      904.70      878.18     18.20 o 
  -7   1   8     1454.35     1558.07     36.43 o 
  -5   1   8     1137.37     1151.82     27.24 o 
  -3   1   8      956.68      984.08     21.36 o 
  -1   1   8     1201.74     1174.07     27.27 o 
   1   1   8       67.09       65.38      7.55 o 
   3   1   8     6976.49     7287.92    121.56 o 
   5   1   8     2441.88     2454.60     43.83 o 
   7   1   8       13.79       14.10      4.09 o 
   9   1   8     1950.39     2024.31     31.59 o 
  11   1   8     1043.34     1073.16     20.76 o 
  13   1   8      369.66      384.26     11.09 o 
  15   1   8       14.34       30.88      7.85 o 
  17   1   8       45.44       39.44      7.93 o 
  19   1   8      172.84      211.09     16.04 o 
 -20   2   8       73.87       93.62     25.64 o 
 -18   2   8       16.91       19.68      7.11 o 
 -16   2   8      235.48      244.32      9.71 o 
 -14   2   8       69.39       52.76      4.35 o 
 -12   2   8      649.62      663.78     13.40 o 
 -10   2   8     1558.61     1432.56     25.90 o 
  -8   2   8     2977.38     3078.86     48.19 o 
  -6   2   8      971.56     1037.62     19.91 o 
  -4   2   8      653.69      682.57     13.77 o 
  -2   2   8     1920.18     1882.05     36.35 o 
   0   2   8      619.05      699.95     15.70 o 
   2   2   8       14.32       16.60      4.50 o 
   4   2   8      424.78      414.07      9.90 o 
   6   2   8     1812.69     1706.58     32.97 o 
   8   2   8      112.54      129.60     10.01 o 
  10   2   8      303.43      303.26      8.67 o 
  12   2   8       40.37       29.99      6.18 o 
  14   2   8      134.29      114.83      8.74 o 
  16   2   8       13.25       11.16      8.22 o 
  18   2   8       40.89       38.62     10.90 o 
  20   2   8      185.79      225.82     15.37 o 
 -21   3   8       24.22       35.72     22.96 o 
 -19   3   8      326.76      373.43     15.89 o 
 -17   3   8       44.72       33.82      9.15 o 
 -15   3   8      430.67      424.60     14.70 o 
 -13   3   8      247.20      254.51     10.94 o 
 -11   3   8     1857.42     1820.14     38.51 o 
  -9   3   8      555.97      463.30     16.11 o 
  -7   3   8      769.87      801.75     19.39 o 
  -5   3   8      940.15      931.87     16.56 o 
  -3   3   8     1203.18     1069.03     20.39 o 
  -1   3   8      701.40      729.45     12.69 o 
   1   3   8     4508.66     4592.02     83.50 o 
   3   3   8       24.62       12.84      6.81 o 
   5   3   8       25.95       24.26      6.21 o 
   7   3   8      740.85      805.51     20.24 o 
   9   3   8      100.71       82.90     10.34 o 
  11   3   8      240.80      218.08      8.45 o 
  13   3   8       68.68       55.52      7.33 o 
  15   3   8      140.33      133.10      7.07 o 
  17   3   8       45.01       63.07      9.90 o 
  19   3   8        8.11       15.11     10.90 o 
 -20   4   8       17.36        3.31     12.87 o 
 -18   4   8       11.24       21.25     11.68 o 
 -16   4   8      541.31      563.02     16.45 o 
 -14   4   8      113.45      124.02      9.19 o 
 -12   4   8       75.72       92.95      8.60 o 
 -10   4   8       70.97       72.82     11.46 o 
  -8   4   8      335.55      434.27     14.25 o 
  -6   4   8      245.67      347.76     10.38 o 
  -4   4   8       71.73       46.21      4.65 o 
  -2   4   8     4530.84     4720.88     67.16 o 
   0   4   8    10416.68    10369.57    162.27 o 
   2   4   8     4756.52     5130.48     87.48 o 
   4   4   8      409.18      412.76      9.75 o 
   6   4   8      971.08     1170.91     25.19 o 
   8   4   8      326.92      351.89     12.06 o 
  10   4   8      181.25      220.65      9.71 o 
  12   4   8      742.60      745.45     17.64 o 
  14   4   8       18.32       10.83      6.92 o 
  16   4   8       47.58       40.82      7.11 o 
  18   4   8      128.98      128.22     12.28 o 
  20   4   8       86.26      114.61     17.86 o 
 -21   5   8       37.64       56.56     18.83 o 
 -19   5   8       75.56       61.69     10.60 o 
 -17   5   8       91.20       60.87      9.60 o 
 -15   5   8       97.07      135.22      9.90 o 
 -13   5   8      109.83       93.69      7.85 o 
 -11   5   8       13.20      -12.02     13.84 o 
  -9   5   8      553.66      512.86     16.30 o 
  -7   5   8     1020.02     1326.59     30.33 o 
  -5   5   8      886.61      987.87     20.24 o 
  -3   5   8      567.58      607.44     10.60 o 
  -1   5   8     1831.79     2017.09     31.96 o 
   1   5   8      176.72      168.89      6.70 o 
   3   5   8      184.25      164.32      8.89 o 
   5   5   8     1078.72     1108.25     21.88 o 
   7   5   8      519.58      491.50     14.25 o 
   9   5   8      330.45      294.36     13.88 o 
  11   5   8      317.97      319.37     10.98 o 
  13   5   8      157.56      164.80      9.49 o 
  15   5   8       50.35       42.87      9.53 o 
  17   5   8        9.43        1.93     13.54 o 
  19   5   8        8.97       10.83     16.97 o 
 -20   6   8        3.11      -11.87     11.87 o 
 -18   6   8      186.60      195.98     12.84 o 
 -16   6   8      140.54      168.34     10.90 o 
 -14   6   8       51.09       28.58      9.45 o 
 -12   6   8      283.22      240.48     12.80 o 
 -10   6   8      412.73      403.54     14.18 o 
  -8   6   8      522.25      535.18     16.26 o 
  -6   6   8      229.76      223.37     12.28 o 
  -4   6   8       76.76       81.90      5.10 o 
  -2   6   8    14766.52    15164.05    162.27 o 
   0   6   8      688.86      721.38     14.18 o 
   2   6   8      264.03      276.76      9.60 o 
   4   6   8      291.86      294.22     11.16 o 
   6   6   8      797.37      887.74     17.82 o 
   8   6   8      316.83      280.26     12.20 o 
  10   6   8       57.75       48.97      8.74 o 
  12   6   8      412.13      393.60     13.06 o 
  14   6   8       93.34       80.00      9.67 o 
  16   6   8       20.85        3.76      9.75 o 
  18   6   8       52.09       61.58     15.81 o 
 -19   7   8        5.91       20.76     12.61 o 
 -17   7   8       78.99       95.89     11.50 o 
 -15   7   8       61.61       52.39      9.75 o 
 -13   7   8      217.10      174.36     11.98 o 
 -11   7   8      313.32      295.85     14.14 o 
  -9   7   8       27.52       32.60     10.27 o 
  -7   7   8      168.66      213.21     11.27 o 
  -5   7   8      544.76      519.07     12.87 o 
  -3   7   8      137.92      127.18      6.25 o 
  -1   7   8     2513.15     2628.51     44.28 o 
   1   7   8      635.19      602.46     13.84 o 
   3   7   8     1389.98     1515.32     34.46 o 
   5   7   8       24.61       41.56      7.00 o 
   7   7   8      236.88      229.25      9.12 o 
   9   7   8     1124.00     1169.34     26.68 o 
  11   7   8      695.37      674.05     17.64 o 
  13   7   8       33.66       15.44      9.04 o 
  15   7   8      116.57      111.18      9.56 o 
  17   7   8       29.83       54.70     14.33 o 
  19   7   8       10.20      -11.09     17.34 o 
 -20   8   8       15.46       38.07     17.23 o 
 -18   8   8      166.71      175.18     14.66 o 
 -16   8   8       96.89      104.97      9.56 o 
 -14   8   8       97.64      101.43     11.05 o 
 -12   8   8      255.20      191.59     13.13 o 
 -10   8   8       43.92       48.34      9.41 o 
  -8   8   8      345.17      339.91     13.40 o 
  -6   8   8      817.05      835.95     20.09 o 
  -4   8   8     3597.06     3476.67     58.34 o 
  -2   8   8     1615.35     1608.64     28.69 o 
   0   8   8     1162.69     1279.22     26.94 o 
   2   8   8      157.43      166.03      9.38 o 
   4   8   8      224.18      289.12     14.14 o 
   6   8   8      273.41      299.61     13.17 o 
   8   8   8      231.53      206.44      9.00 o 
  10   8   8      395.39      369.38     15.33 o 
  12   8   8      405.75      396.13     14.85 o 
  14   8   8       27.75        3.50      8.45 o 
  16   8   8       16.48       24.26     13.02 o 
  18   8   8        1.54       -1.67     24.19 o 
 -19   9   8       18.29       49.38     16.00 o 
 -17   9   8       61.52       57.30     11.27 o 
 -15   9   8       17.14        9.53      8.78 o 
 -13   9   8      745.01      713.98     21.62 o 
 -11   9   8      168.33      181.10     11.68 o 
  -9   9   8      336.38      357.14     14.85 o 
  -7   9   8       35.44       42.34      5.36 o 
  -5   9   8      473.36      465.16     12.06 o 
  -3   9   8     1026.56      976.34     20.43 o 
  -1   9   8     1530.70     1488.16     28.43 o 
   1   9   8      390.31      366.55     12.32 o 
   3   9   8      190.91      227.91     10.68 o 
   5   9   8      293.14      332.80     13.25 o 
   7   9   8       74.97       71.22      9.49 o 
   9   9   8      113.50       97.34      7.78 o 
  11   9   8     1099.00     1136.23     27.24 o 
  13   9   8     1028.03     1011.43     25.49 o 
  15   9   8      105.29      132.13     14.92 o 
  17   9   8       38.42       40.78     14.44 o 
 -18  10   8       14.57        4.69     12.17 o 
 -16  10   8        7.71        1.27     13.06 o 
 -14  10   8       12.72      -11.50     11.50 o 
 -12  10   8      357.86      319.48     14.47 o 
 -10  10   8       12.97      -10.12     17.60 o 
  -8  10   8      158.83      157.17     12.28 o 
  -6  10   8      108.10       91.94      6.03 o 
  -4  10   8     2378.85     2353.95     46.33 o 
  -2  10   8       45.50       17.19      6.36 o 
   0  10   8      304.46      281.38     10.31 o 
   2  10   8      248.17      230.25     10.42 o 
   4  10   8      396.90      405.69     13.40 o 
   6  10   8      364.70      336.82     12.43 o 
   8  10   8       62.32       80.07      8.97 o 
  10  10   8      505.42      514.87     15.26 o 
  12  10   8       86.55       90.72     10.34 o 
  14  10   8       11.32        4.91     12.24 o 
  16  10   8       60.06       50.53     16.78 o 
  18  10   8       31.45       52.47     20.28 o 
 -17  11   8       33.70       33.82     14.92 o 
 -15  11   8        4.23        3.39     12.28 o 
 -13  11   8       48.64       31.37     11.72 o 
 -11  11   8      363.14      297.12     16.00 o 
  -9  11   8      181.45      168.86     14.70 o 
  -7  11   8      512.27      507.05     13.40 o 
  -5  11   8     1172.80     1158.63     25.79 o 
  -3  11   8     1249.87     1190.81     28.69 o 
  -1  11   8      893.50      990.96     23.11 o 
   1  11   8      674.36      731.61     23.03 o 
   3  11   8     1700.10     1712.64     39.33 o 
   5  11   8       54.23       26.23     10.08 o 
   7  11   8      333.39      350.96     13.80 o 
   9  11   8      240.47      228.73      9.97 o 
  11  11   8       27.22       27.13      6.59 o 
  13  11   8      233.00      219.91     13.92 o 
  15  11   8       85.95       81.94     13.25 o 
  17  11   8       26.69       23.89     22.70 o 
 -18  12   8      109.14       84.50     15.74 o 
 -16  12   8       25.27       20.20     13.06 o 
 -14  12   8       51.59       52.47     16.04 o 
 -12  12   8       78.15       58.87     13.47 o 
 -10  12   8       37.11       24.93     11.94 o 
  -8  12   8      194.77      164.13      7.55 o 
  -6  12   8       95.93       78.44      6.73 o 
  -4  12   8      160.22      137.75      7.40 o 
  -2  12   8       86.02       70.66      8.45 o 
   0  12   8      473.45      485.06     16.71 o 
   2  12   8      152.92      118.03     11.76 o 
   4  12   8     1515.69     1439.41     32.82 o 
   6  12   8      625.91      608.67     18.94 o 
   8  12   8       97.93      117.14     11.20 o 
  10  12   8      184.15      212.80      9.79 o 
  12  12   8      314.76      341.21     12.28 o 
  14  12   8       63.81       43.13     11.13 o 
  16  12   8      162.15      160.56     21.51 o 
 -17  13   8        4.35      -10.49     23.33 o 
 -15  13   8       44.63       38.25     16.00 o 
 -13  13   8       58.34       64.04     13.40 o 
 -11  13   8       12.93       30.07     16.63 o 
  -9  13   8      113.68      117.43      5.02 o 
  -7  13   8      178.22      173.66      8.48 o 
  -5  13   8      740.81      697.01     17.86 o 
  -3  13   8        8.51       -1.41      6.33 o 
  -1  13   8     1621.51     1719.26     40.11 o 
   1  13   8       47.80       39.93      9.27 o 
   3  13   8      264.50      297.42     14.44 o 
   5  13   8        8.11       -0.89      9.67 o 
   7  13   8       21.76       37.06     10.98 o 
   9  13   8      281.38      275.16     12.54 o 
  11  13   8      257.79      280.26     10.68 o 
  13  13   8        2.31       -9.12     11.72 o 
  15  13   8        1.91       -9.75     13.66 o 
 -16  14   8       58.63       30.88     15.74 o 
 -14  14   8       68.71       78.40     15.14 o 
 -12  14   8       32.09       15.67     18.46 o 
 -10  14   8      168.89      185.90      6.25 o 
  -8  14   8      109.00      100.65      7.14 o 
  -6  14   8      186.70      175.70      8.37 o 
  -4  14   8      159.09      168.30     11.57 o 
  -2  14   8      862.52      920.08     25.04 o 
   0  14   8      144.11      117.47     10.34 o 
   2  14   8       97.69       64.93     11.50 o 
   4  14   8      590.01      527.30     19.87 o 
   6  14   8      264.73      228.47     12.28 o 
   8  14   8      506.74      500.32     18.83 o 
  10  14   8       32.93       28.32      9.19 o 
  12  14   8       83.55       73.90     10.20 o 
  14  14   8       19.35        2.49     16.19 o 
 -15  15   8       67.97       61.21     19.83 o 
 -13  15   8        2.72       14.70     18.94 o 
 -11  15   8       61.99       72.86      5.51 o 
  -9  15   8      283.58      301.55     10.94 o 
  -7  15   8      179.01      181.66      9.45 o 
  -5  15   8      152.16      178.27      8.74 o 
  -3  15   8      229.73      256.41     11.50 o 
  -1  15   8       43.44       41.45      8.56 o 
   1  15   8      154.33      164.58     11.31 o 
   3  15   8      315.22      302.36     15.26 o 
   5  15   8      191.27      171.87     13.77 o 
   7  15   8       87.65       76.17     11.27 o 
   9  15   8      293.12      302.96      8.93 o 
  11  15   8       11.99        0.67     10.27 o 
  13  15   8       34.64       60.43     19.94 o 
 -14  16   8      113.34      135.22     32.04 o 
 -12  16   8      462.21      422.25     30.03 o 
 -10  16   8      118.34      124.61      6.51 o 
  -8  16   8       15.60        9.00      6.92 o 
  -6  16   8       69.24       58.01      7.22 o 
  -4  16   8      476.60      490.38     16.07 o 
  -2  16   8      253.43      260.39     12.95 o 
   0  16   8       15.17       23.37      9.79 o 
   2  16   8      710.71      691.28     30.66 o 
   4  16   8       14.21       18.57     13.32 o 
   6  16   8       35.80       39.44     12.84 o 
   8  16   8       82.50       80.19     11.57 o 
  10  16   8      152.54      154.57     14.88 o 
  12  16   8      223.93      262.96     20.20 o 
 -13  17   8       37.97       79.85     29.43 o 
 -11  17   8       14.56      -28.28     28.28 o 
  -9  17   8      349.69      368.00     17.27 o 
  -7  17   8        6.07       -2.08      8.37 o 
  -5  17   8       71.79       55.96      9.45 o 
  -3  17   8       49.47       70.92      9.19 o 
  -1  17   8      100.04       88.48     11.57 o 
   1  17   8       34.02       27.05     12.73 o 
   3  17   8      203.28      207.00     17.04 o 
   5  17   8       77.67       67.42     13.43 o 
   7  17   8       13.02       15.29     12.69 o 
   9  17   8       28.27       23.33     11.94 o 
  11  17   8       13.18        0.74     20.13 o 
 -12  18   8       16.88       34.08     28.28 o 
 -10  18   8        1.37       17.79     21.28 o 
  -8  18   8       19.52       35.24      9.86 o 
  -6  18   8       47.65       71.70     12.54 o 
  -4  18   8       66.06       49.23      9.93 o 
  -2  18   8        4.66       -3.76      9.38 o 
   0  18   8       94.33       86.88     10.57 o 
   2  18   8       49.05       45.47      9.19 o 
   4  18   8       19.29       23.40     12.43 o 
   6  18   8      103.93       95.89     12.24 o 
   8  18   8       73.48       70.81     12.84 o 
  10  18   8       74.92       89.15     23.48 o 
  -9  19   8       56.42       71.70     23.59 o 
  -7  19   8       98.03      104.89     12.84 o 
  -5  19   8       54.96       69.21     13.88 o 
  -3  19   8       29.27       33.86      9.86 o 
  -1  19   8       21.58       25.64      9.82 o 
   1  19   8        7.45        5.84     11.01 o 
   3  19   8       18.95       20.32     10.79 o 
   5  19   8       47.98       37.58     12.84 o 
   7  19   8       11.02       21.28     11.65 o 
   9  19   8        5.75      -18.64     18.64 o 
  -6  20   8       42.40       35.54     10.79 o 
  -4  20   8       10.65      -10.05     10.05 o 
  -2  20   8       20.23       38.77     13.77 o 
   0  20   8       29.81       51.68     15.81 o 
   2  20   8       17.00       31.48     16.89 o 
   4  20   8       94.95      112.78     21.28 o 
   6  20   8      142.56      111.63     13.69 o 
  -5  21   8       95.30      141.92     21.84 o 
  -3  21   8      108.34      104.04     14.92 o 
  -1  21   8      136.55      151.63     16.15 o 
   1  21   8       33.25       21.58     13.40 o 
   3  21   8      126.43      168.15     23.33 o 
 -21   1   9       27.72       31.55     18.27 o 
 -19   1   9       19.77       30.03     24.45 o 
 -17   1   9      180.45      174.77      7.14 o 
 -15   1   9      247.30      241.86      8.00 o 
 -13   1   9      329.61      349.55      9.60 o 
 -11   1   9       72.56       77.66      4.61 o 
  -9   1   9       87.33       61.92      7.40 o 
  -7   1   9      473.55      424.34     16.37 o 
  -5   1   9      413.04      416.78     10.49 o 
  -3   1   9     2052.87     2236.14     47.59 o 
  -1   1   9     2804.13     3053.48     54.44 o 
   1   1   9        8.32        7.59      5.17 o 
   3   1   9     7741.55     7732.61    130.53 o 
   5   1   9      224.60      147.80      7.63 o 
   7   1   9      778.75      807.74     16.74 o 
   9   1   9       48.29       53.92      5.36 o 
  11   1   9      176.15      167.00      7.55 o 
  13   1   9      198.46      171.91      9.19 o 
  15   1   9       53.92       28.65      8.15 o 
  17   1   9       46.44       47.55      8.60 o 
  19   1   9       22.09       31.78     11.76 o 
 -20   2   9       30.38       28.02     19.01 o 
 -18   2   9       34.64       18.20      8.56 o 
 -16   2   9      709.44      703.45     16.37 o 
 -14   2   9      144.89      139.61      7.40 o 
 -12   2   9      567.74      591.56     13.88 o 
 -10   2   9       13.15       11.42      2.23 o 
  -8   2   9     1527.51     1628.25     26.90 o 
  -6   2   9      240.77      231.44      8.82 o 
  -4   2   9      204.13      153.41      6.81 o 
  -2   2   9      141.16      174.51      7.70 o 
   0   2   9      719.79      761.64     19.72 o 
   2   2   9     8341.49     8968.23    149.81 o 
   4   2   9     2734.48     2873.09     47.07 o 
   6   2   9     2102.64     2375.56     43.09 o 
   8   2   9      137.94      127.78      9.19 o 
  10   2   9      425.95      419.76     12.28 o 
  12   2   9      285.51      322.64     10.72 o 
  14   2   9       13.64       23.00      8.15 o 
  16   2   9      120.93      110.74      9.04 o 
  18   2   9      139.98      131.28     13.21 o 
  20   2   9       38.77       74.42     13.69 o 
 -21   3   9       29.15       42.42     22.85 o 
 -19   3   9      136.76      164.99     16.33 o 
 -17   3   9      107.48      109.28      9.60 o 
 -15   3   9      412.27      451.76     13.88 o 
 -13   3   9      286.53      266.08     11.80 o 
 -11   3   9       70.61       80.26     10.83 o 
  -9   3   9      151.82      126.70     11.87 o 
  -7   3   9      173.24      214.07      8.71 o 
  -5   3   9      102.67       97.56      5.40 o 
  -3   3   9      641.69      636.02     14.62 o 
  -1   3   9     1579.38     1812.44     33.08 o 
   1   3   9     5229.18     5584.36    101.54 o 
   3   3   9     1344.53     1535.45     26.38 o 
   5   3   9      126.60      147.87      8.00 o 
   7   3   9      538.69      631.33     16.33 o 
   9   3   9      495.46      486.55     15.59 o 
  11   3   9      649.23      636.88     16.71 o 
  13   3   9      282.92      268.69     10.20 o 
  15   3   9       94.96       84.28      8.78 o 
  17   3   9        2.18        0.86     10.98 o 
  19   3   9       52.29       60.95     11.76 o 
 -20   4   9       66.48       60.20     22.40 o 
 -18   4   9       52.01       51.87     10.49 o 
 -16   4   9      520.82      520.56     16.04 o 
 -14   4   9      670.42      722.16     18.01 o 
 -12   4   9     1749.37     1722.76     38.29 o 
 -10   4   9      252.80      269.10     13.95 o 
  -8   4   9       76.71       52.35      9.19 o 
  -6   4   9      306.63      336.67     10.87 o 
  -4   4   9      132.81      146.57      6.03 o 
  -2   4   9     1754.99     1838.26     31.78 o 
   0   4   9      335.29      356.21     10.60 o 
   2   4   9      327.19      326.92      9.56 o 
   4   4   9      284.97      260.43      8.00 o 
   6   4   9     1620.27     1812.14     36.99 o 
   8   4   9      370.08      327.63     12.32 o 
  10   4   9      608.56      576.30     17.04 o 
  12   4   9       58.96       39.00      8.30 o 
  14   4   9      111.88      125.40      8.86 o 
  16   4   9      102.47      125.66     11.98 o 
  18   4   9        1.62       -3.57     14.92 o 
  20   4   9      121.44      176.89     23.33 o 
 -21   5   9      104.93      116.80     22.47 o 
 -19   5   9       11.39       -9.15      9.15 o 
 -17   5   9      795.47      834.16     21.17 o 
 -15   5   9      362.61      395.65     13.80 o 
 -13   5   9       17.01       -9.08     10.79 o 
 -11   5   9      117.84      112.82      9.97 o 
  -9   5   9      523.83      588.32     16.89 o 
  -7   5   9      102.91      116.73      9.49 o 
  -5   5   9     2085.35     2104.31     42.49 o 
  -3   5   9     1061.64     1100.06     18.08 o 
  -1   5   9      524.95      540.54     12.35 o 
   1   5   9     2585.07     2912.61     47.70 o 
   3   5   9      593.34      769.90     17.15 o 
   5   5   9     1141.73     1290.91     27.42 o 
   7   5   9      995.32      979.84     22.88 o 
   9   5   9      415.95      414.85     13.10 o 
  11   5   9      308.89      246.14     10.49 o 
  13   5   9        0.39        2.83      8.74 o 
  15   5   9       14.94       -2.68      8.89 o 
  17   5   9       97.38       96.74     13.54 o 
  19   5   9       26.21       -1.49     16.48 o 
 -20   6   9       51.57       69.10     23.63 o 
 -18   6   9      210.77      196.54     13.51 o 
 -16   6   9      408.70      361.97     14.44 o 
 -14   6   9      217.63      209.34     10.01 o 
 -12   6   9      298.59      285.40     12.95 o 
 -10   6   9      120.23      104.37     10.87 o 
  -8   6   9      823.80      834.79     20.35 o 
  -6   6   9     3346.31     3569.17     76.76 o 
  -4   6   9      672.98      745.94     16.00 o 
  -2   6   9     1524.08     1529.38     24.97 o 
   0   6   9     2071.66     2212.74     37.73 o 
   2   6   9     1067.54     1191.45     23.03 o 
   4   6   9      152.24      177.60     10.16 o 
   6   6   9      232.13      228.09      8.11 o 
   8   6   9      626.30      663.26     18.05 o 
  10   6   9      490.53      518.74     16.33 o 
  12   6   9       55.44       33.08      9.97 o 
  14   6   9       17.58        5.21      9.19 o 
  16   6   9       19.17       29.58     14.88 o 
  18   6   9        7.18       19.53     26.16 o 
 -19   7   9        2.32       -9.93      9.93 o 
 -17   7   9      354.30      331.61     14.18 o 
 -15   7   9      116.03      131.20     10.34 o 
 -13   7   9      249.88      216.08     12.47 o 
 -11   7   9      354.15      282.61     12.35 o 
  -9   7   9      207.17      243.72     11.50 o 
  -7   7   9      242.09      240.93     11.46 o 
  -5   7   9     1326.25     1276.47     23.26 o 
  -3   7   9     2043.91     2086.60     35.83 o 
  -1   7   9      988.56      998.70     19.31 o 
   1   7   9      740.14      826.35     16.89 o 
   3   7   9      979.60     1178.76     27.91 o 
   5   7   9     4216.06     4451.00     78.55 o 
   7   7   9     1185.38     1243.28     23.63 o 
   9   7   9      694.19      647.85     16.60 o 
  11   7   9      408.00      357.84     14.70 o 
  13   7   9      135.08      128.00      9.12 o 
  15   7   9       25.36       25.00     10.27 o 
  17   7   9        1.52       19.01     15.55 o 
  19   7   9       22.93       30.66     17.45 o 
 -20   8   9        7.24       41.82     25.53 o 
 -18   8   9       15.17        5.47     11.65 o 
 -16   8   9       14.67       33.67      9.60 o 
 -14   8   9       17.73       -0.97     12.09 o 
 -12   8   9      314.12      306.79     13.77 o 
 -10   8   9      784.52      751.41     20.39 o 
  -8   8   9       50.05       43.09      9.97 o 
  -6   8   9     1674.64     1750.11     36.87 o 
  -4   8   9     1310.26     1374.03     25.27 o 
  -2   8   9     4891.03     4817.47     79.41 o 
   0   8   9      768.32      728.15     16.63 o 
   2   8   9     1286.71     1269.25     30.40 o 
   4   8   9      183.22      185.82      9.97 o 
   6   8   9      537.08      556.06     14.55 o 
   8   8   9       89.47       69.80      6.47 o 
  10   8   9     1260.43     1277.29     28.50 o 
  12   8   9       24.42       19.50      8.71 o 
  14   8   9       10.10        8.37      9.12 o 
  16   8   9       61.95       63.11     16.89 o 
  18   8   9      164.52      184.63     27.61 o 
 -19   9   9       35.41        0.22     11.80 o 
 -17   9   9       32.40       40.86     11.09 o 
 -15   9   9       15.43       10.34      9.60 o 
 -13   9   9       85.90      105.71     13.25 o 
 -11   9   9       60.91       23.48     10.49 o 
  -9   9   9      209.03      174.14     11.76 o 
  -7   9   9      809.61      836.32     21.06 o 
  -5   9   9      705.09      784.67     17.53 o 
  -3   9   9      108.17       90.57      7.07 o 
  -1   9   9      607.45      561.16     13.99 o 
   1   9   9      524.21      524.10     13.92 o 
   3   9   9     1385.07     1382.74     32.71 o 
   5   9   9      171.28      167.00     10.49 o 
   7   9   9       48.70       31.22      8.60 o 
   9   9   9        0.70       -8.15     10.49 o 
  11   9   9      223.89      198.07     12.99 o 
  13   9   9       11.32        3.65      9.79 o 
  15   9   9      106.41      102.40     13.32 o 
  17   9   9       25.89       29.88     18.57 o 
 -18  10   9       14.80       27.61     17.82 o 
 -16  10   9       19.10       24.04     11.09 o 
 -14  10   9       38.66       47.74     11.68 o 
 -12  10   9      322.94      317.02     14.10 o 
 -10  10   9      714.47      670.03     21.17 o 
  -8  10   9      516.08      483.61     16.04 o 
  -6  10   9      538.29      525.03     13.47 o 
  -4  10   9     1354.97     1377.46     29.51 o 
  -2  10   9      979.73     1033.08     23.93 o 
   0  10   9      700.77      726.51     18.12 o 
   2  10   9      203.78      221.84     10.98 o 
   4  10   9      223.45      220.50     10.83 o 
   6  10   9       91.09       86.25      9.38 o 
   8  10   9      261.81      292.62     11.68 o 
  10  10   9       89.99       77.10      7.59 o 
  12  10   9       26.34        6.96     11.35 o 
  14  10   9        6.94       30.59     13.17 o 
  16  10   9       30.08       36.69     20.69 o 
 -17  11   9       33.26       13.88     17.67 o 
 -15  11   9       74.28       64.22     12.95 o 
 -13  11   9       23.19       13.95     15.89 o 
 -11  11   9      226.04      264.37     16.22 o 
  -9  11   9       56.76       28.13     10.68 o 
  -7  11   9      107.13      117.51      6.14 o 
  -5  11   9      299.64      332.99     10.90 o 
  -3  11   9     1064.50     1085.59     27.27 o 
  -1  11   9       16.83       11.46      7.00 o 
   1  11   9      128.56      121.30      9.00 o 
   3  11   9      109.45       94.36      8.11 o 
   5  11   9       83.50       78.10      8.30 o 
   7  11   9       61.13       35.68     10.53 o 
   9  11   9      106.42      101.28      8.22 o 
  11  11   9       86.70       79.33      7.78 o 
  13  11   9      487.51      560.97     23.44 o 
  15  11   9      111.30      125.10     16.71 o 
  17  11   9        2.99      -18.23     18.23 o 
 -16  12   9       79.91       64.11     14.29 o 
 -14  12   9       43.34       37.73     13.92 o 
 -12  12   9       73.03       68.76     12.32 o 
 -10  12   9       11.24       12.73     16.67 o 
  -8  12   9       71.85       70.21      4.65 o 
  -6  12   9       32.61       29.54      6.03 o 
  -4  12   9      140.52      137.53      9.75 o 
  -2  12   9      766.05      724.28     19.76 o 
   0  12   9      285.84      316.24     12.43 o 
   2  12   9      640.42      631.67     18.42 o 
   4  12   9      582.04      565.32     16.78 o 
   6  12   9       41.04       47.44     10.83 o 
   8  12   9      107.82      108.58     10.08 o 
  10  12   9       84.46       69.40     10.05 o 
  12  12   9       23.65       28.20      8.07 o 
  14  12   9      100.60      125.02     20.43 o 
  16  12   9       58.57       66.53     19.31 o 
 -17  13   9      133.21      168.74     26.23 o 
 -15  13   9       10.47        8.04     16.11 o 
 -13  13   9       16.29       -9.64     18.20 o 
 -11  13   9       80.61       67.35     14.62 o 
  -9  13   9      177.09      182.59      9.49 o 
  -7  13   9      275.28      247.63      9.30 o 
  -5  13   9      107.19       90.68      7.11 o 
  -3  13   9      145.23       87.07      8.97 o 
  -1  13   9      111.55      100.99      9.75 o 
   1  13   9        5.15       -3.42     10.05 o 
   3  13   9     1445.97     1409.76     38.14 o 
   5  13   9      295.93      245.88     11.27 o 
   7  13   9       15.08       24.22      9.12 o 
   9  13   9      256.22      291.83     13.58 o 
  11  13   9     1022.95     1111.74     29.28 o 
  13  13   9      123.86      123.57     12.87 o 
  15  13   9       45.51       45.17     24.93 o 
 -16  14   9       19.12       -4.95     17.79 o 
 -14  14   9        4.57       13.88     24.78 o 
 -12  14   9      121.91      100.06     19.13 o 
 -10  14   9       49.42       68.02     12.54 o 
  -8  14   9      302.53      258.61     10.68 o 
  -6  14   9       99.22       84.76      7.03 o 
  -4  14   9      759.28      793.86     22.51 o 
  -2  14   9       90.55       87.22      9.60 o 
   0  14   9      287.55      290.09     13.69 o 
   2  14   9       28.11       26.27     10.20 o 
   4  14   9      197.53      170.31     13.25 o 
   6  14   9      189.05      195.87     11.39 o 
   8  14   9      172.75      214.48     10.16 o 
  10  14   9       77.61       73.86     10.94 o 
  12  14   9        9.75       13.02      9.15 o 
  14  14   9        2.44        7.74     21.66 o 
 -15  15   9       73.54       58.87     19.83 o 
 -13  15   9       31.14       16.56     19.80 o 
 -11  15   9      289.06      299.02     25.34 o 
  -9  15   9        3.61       -3.80      3.80 o 
  -7  15   9       42.50       76.54      8.15 o 
  -5  15   9       23.73       21.62      8.00 o 
  -3  15   9       83.11      108.58     10.05 o 
  -1  15   9       19.99       15.33      8.86 o 
   1  15   9       76.49       82.16     11.80 o 
   3  15   9      170.00      149.73     12.47 o 
   5  15   9      206.53      163.16     14.33 o 
   7  15   9       23.07       56.19     12.09 o 
   9  15   9      677.32      752.93     21.66 o 
  11  15   9      179.45      166.14     13.69 o 
  13  15   9       50.34       40.97     18.60 o 
 -14  16   9       57.18       34.08     21.28 o 
 -12  16   9      146.79      118.88     22.44 o 
 -10  16   9        4.20       13.10      5.25 o 
  -8  16   9      364.38      403.83     14.14 o 
  -6  16   9      129.40      130.94      9.30 o 
  -4  16   9      241.81      204.88     10.79 o 
  -2  16   9       22.13       34.05      8.97 o 
   0  16   9       15.89        2.38      8.60 o 
   2  16   9        5.63       -3.09     15.07 o 
   4  16   9       81.54       82.38     11.09 o 
   6  16   9        2.10        1.08     10.12 o 
   8  16   9       14.70      -11.94     11.94 o 
  10  16   9      104.08       99.13     12.50 o 
  12  16   9       48.87       52.99     19.61 o 
 -11  17   9       39.43      105.19     22.73 o 
  -9  17   9       45.98       36.73      7.59 o 
  -7  17   9       12.52       -7.22      8.78 o 
  -5  17   9       61.55       61.99      8.45 o 
  -3  17   9       69.28       73.49     10.05 o 
  -1  17   9      174.44      180.06     11.65 o 
   1  17   9      338.15      335.03     15.14 o 
   3  17   9      104.80      140.69     16.15 o 
   5  17   9       38.27       34.27     11.65 o 
   7  17   9       17.00       18.64     12.54 o 
   9  17   9        1.94        3.80      9.34 o 
  11  17   9       26.65       22.66     18.20 o 
 -10  18   9       50.46       31.18     22.44 o 
  -8  18   9      133.59      115.39     11.94 o 
  -6  18   9      152.44      161.75     14.29 o 
  -4  18   9       10.21        9.75     10.90 o 
  -2  18   9       47.29       59.42     11.05 o 
   0  18   9       87.03       69.17     10.12 o 
   2  18   9       80.36       70.74     10.57 o 
   4  18   9       21.99       25.97     12.84 o 
   6  18   9       51.81       43.72     11.35 o 
   8  18   9       13.92       33.79     12.84 o 
  10  18   9       50.77       78.51     20.58 o 
  -9  19   9      122.82      104.89     25.64 o 
  -7  19   9      111.45      177.75     13.99 o 
  -5  19   9       33.94       41.08     13.54 o 
  -3  19   9       18.68       14.29     11.05 o 
  -1  19   9       17.72       16.45     11.98 o 
   1  19   9        3.32        4.69     15.44 o 
   3  19   9       17.11       -2.38     14.96 o 
   5  19   9       40.57       40.52     15.14 o 
   7  19   9       22.92       37.88     13.40 o 
  -6  20   9       49.60       71.70     16.33 o 
  -4  20   9       62.96       97.08     16.41 o 
  -2  20   9       12.67       -1.41     11.87 o 
   0  20   9      251.18      248.26     21.88 o 
   2  20   9      107.29      119.00     18.08 o 
   4  20   9       56.55       97.64     20.09 o 
   6  20   9       50.62       49.27     21.28 o 
  -1  21   9        0.08        8.45     16.04 o 
   1  21   9       50.83       36.13     16.04 o 
 -20   0  10        0.96        5.54     22.73 o 
 -18   0  10      213.29      243.61     21.58 o 
 -16   0  10       49.54       44.02      4.65 o 
 -14   0  10      163.61      169.30      6.70 o 
 -12   0  10     5584.62     5765.90     92.65 o 
 -10   0  10     1552.03     1521.46     32.34 o 
  -8   0  10     1850.47     2006.67     51.57 o 
  -6   0  10      544.31      582.55     17.19 o 
  -4   0  10    11673.64    12502.79    280.04 o 
  -2   0  10    11112.05    12298.51    195.83 o 
   0   0  10     3945.28     3781.08     61.47 o 
   2   0  10     2475.71     2436.51     57.41 o 
   4   0  10      148.13      120.93      9.34 o 
   6   0  10      645.07      627.43     14.29 o 
   8   0  10     1582.39     1661.92     30.59 o 
  10   0  10      751.70      713.08     13.99 o 
  12   0  10     1562.00     1661.92     27.09 o 
  14   0  10      772.93      818.01     17.79 o 
  16   0  10      148.87      133.77      8.74 o 
  18   0  10       35.25       54.51     11.65 o 
 -21   1  10        4.65       30.14     18.08 o 
 -19   1  10      194.72      219.91     22.77 o 
 -17   1  10       94.98       88.41      4.73 o 
 -15   1  10       13.22       18.64      4.17 o 
 -13   1  10       48.67       38.33      4.65 o 
 -11   1  10     1473.47     1437.14     28.09 o 
  -9   1  10      734.92      686.70     17.90 o 
  -7   1  10      210.10      234.83     12.65 o 
  -5   1  10      369.25      386.46      9.90 o 
  -3   1  10      538.15      607.11     14.55 o 
  -1   1  10        9.59       -4.24      4.24 o 
   1   1  10      957.25     1069.33     22.59 o 
   3   1  10      504.47      475.65     13.47 o 
   5   1  10      399.84      479.41     12.87 o 
   7   1  10     1925.06     1940.96     36.69 o 
   9   1  10      700.96      672.15     14.55 o 
  11   1  10      507.87      477.03     12.43 o 
  13   1  10      196.65      200.67      8.37 o 
  15   1  10       27.61       26.01      7.55 o 
  17   1  10      257.01      262.33     14.03 o 
  19   1  10       96.66       91.72     12.80 o 
 -20   2  10       23.57       37.99     20.54 o 
 -18   2  10      217.54      204.50     15.55 o 
 -16   2  10      204.46      171.35      7.29 o 
 -14   2  10      670.73      688.97     15.67 o 
 -12   2  10      738.36      749.96     16.00 o 
 -10   2  10       42.58       39.96      2.94 o 
  -8   2  10      119.52      131.57      5.25 o 
  -6   2  10        1.69        2.42      8.78 o 
  -4   2  10      452.68      562.53     15.22 o 
  -2   2  10     1030.31     1252.55     26.42 o 
   0   2  10     1316.81     1463.19     36.06 o 
   2   2  10       48.21       72.07      7.48 o 
   4   2  10      134.46      119.33      7.93 o 
   6   2  10      722.76      747.50     18.23 o 
   8   2  10     1295.24     1289.49     28.54 o 
  10   2  10       58.97       46.70      6.88 o 
  12   2  10        6.62      -11.50     11.50 o 
  14   2  10      167.48      156.65      8.48 o 
  16   2  10      147.33      142.36      9.86 o 
  18   2  10       21.44       20.76     10.49 o 
 -21   3  10        4.60      -24.60     26.60 o 
 -19   3  10       44.39       42.98     19.57 o 
 -17   3  10       58.38       82.83      9.19 o 
 -15   3  10      383.28      403.02     14.14 o 
 -13   3  10      384.86      374.96     12.80 o 
 -11   3  10      176.38      168.37     10.98 o 
  -9   3  10     1205.68     1247.60     29.28 o 
  -7   3  10      127.19      119.67      5.10 o 
  -5   3  10      475.82      501.29     13.47 o 
  -3   3  10      748.48      830.03     20.20 o 
  -1   3  10      639.81      620.36     17.19 o 
   1   3  10      502.39      514.57     13.25 o 
   3   3  10      480.55      535.89     12.54 o 
   5   3  10     2889.52     2935.83     49.27 o 
   7   3  10       70.14       45.73     11.50 o 
   9   3  10      407.59      404.36     15.14 o 
  11   3  10       20.13        0.48      8.71 o 
  13   3  10       64.17       56.04      7.03 o 
  15   3  10       87.05       92.65     10.60 o 
  17   3  10       60.31       29.02     12.35 o 
  19   3  10        7.13       23.11     15.89 o 
 -20   4  10      326.83      351.29     27.65 o 
 -18   4  10       35.64       28.99     11.50 o 
 -16   4  10      111.78      102.25     10.01 o 
 -14   4  10       40.92       47.48      8.60 o 
 -12   4  10      171.60      189.47     12.28 o 
 -10   4  10      905.06      867.69     23.74 o 
  -8   4  10      245.31      202.27     12.69 o 
  -6   4  10      523.89      539.09     11.80 o 
  -4   4  10      121.39      168.56      7.14 o 
  -2   4  10      475.22      500.88     13.25 o 
   0   4  10     2793.72     2915.10     51.46 o 
   2   4  10      460.71      431.15     11.39 o 
   4   4  10      839.99      828.69     15.63 o 
   6   4  10      822.51      758.92     19.09 o 
   8   4  10     1581.49     1560.90     34.08 o 
  10   4  10      600.86      590.25     17.04 o 
  12   4  10      208.07      211.28     10.53 o 
  14   4  10       45.66       25.97      7.85 o 
  16   4  10        1.46        0.37     11.53 o 
  18   4  10       26.53       27.13     11.35 o 
 -19   5  10       31.04       30.21     20.09 o 
 -17   5  10      243.36      265.38     16.22 o 
 -15   5  10       65.96       87.63     10.49 o 
 -13   5  10      174.25      133.36     11.68 o 
 -11   5  10      337.37      342.81     16.74 o 
  -9   5  10      498.23      509.10     17.00 o 
  -7   5  10       76.78       45.92     10.05 o 
  -5   5  10      240.97      249.15      9.86 o 
  -3   5  10     3294.95     3401.32     56.52 o 
  -1   5  10     1787.13     1779.54     29.43 o 
   1   5  10      440.11      474.94     11.94 o 
   3   5  10      532.78      588.47     13.95 o 
   5   5  10      343.34      317.81      9.04 o 
   7   5  10       64.23       79.81      8.89 o 
   9   5  10      618.98      608.15     17.27 o 
  11   5  10       72.69       48.26      8.22 o 
  13   5  10       32.35       36.80      8.33 o 
  15   5  10       11.74        7.85      7.93 o 
  17   5  10       59.06       57.97     16.48 o 
  19   5  10       22.52       26.46     16.48 o 
 -20   6  10      147.24      167.18     25.15 o 
 -18   6  10       19.22        9.67     10.75 o 
 -16   6  10      164.78      196.95     11.20 o 
 -14   6  10       48.80       33.82      8.41 o 
 -12   6  10      131.89       79.33     12.09 o 
 -10   6  10      575.50      557.32     17.15 o 
  -8   6  10      474.22      471.59     16.71 o 
  -6   6  10     1180.27     1122.68     24.97 o 
  -4   6  10       42.75       18.83      5.73 o 
  -2   6  10      689.55      805.36     15.48 o 
   0   6  10     2128.70     2232.64     38.47 o 
   2   6  10     1066.78     1231.26     24.26 o 
   4   6  10      130.11       89.45      7.93 o 
   6   6  10      636.77      668.99     15.67 o 
   8   6  10      565.99      543.37     15.70 o 
  10   6  10     1129.02     1090.24     25.49 o 
  12   6  10       69.37       63.33      9.30 o 
  14   6  10       85.87       88.37      9.41 o 
  16   6  10       17.13       10.60     14.51 o 
  18   6  10        0.72       16.04     21.40 o 
 -19   7  10       20.57       37.17     15.03 o 
 -17   7  10       98.08       97.30     12.65 o 
 -15   7  10       67.58       64.26     11.05 o 
 -13   7  10      127.67      120.97     12.47 o 
 -11   7  10        5.36      -11.01     15.33 o 
  -9   7  10      175.02      174.51     11.20 o 
  -7   7  10      675.96      680.97     21.36 o 
  -5   7  10      317.65      326.92     10.57 o 
  -3   7  10     1149.42     1100.66     20.99 o 
  -1   7  10       88.33       74.20      6.10 o 
   1   7  10      422.63      393.12     10.20 o 
   3   7  10      418.09      415.67     12.76 o 
   5   7  10      119.44      154.57      8.15 o 
   7   7  10      221.74      244.50      9.75 o 
   9   7  10      408.97      360.67     14.44 o 
  11   7  10       26.52       10.20      9.90 o 
  13   7  10       49.83       31.67      8.07 o 
  15   7  10        5.43        4.28     12.84 o 
  17   7  10       34.64       34.60     20.61 o 
 -18   8  10      132.96      160.30     13.06 o 
 -16   8  10      119.96      119.93     10.60 o 
 -14   8  10       62.77       47.93     12.13 o 
 -12   8  10      885.47      839.33     22.73 o 
 -10   8  10      103.77      102.07     11.94 o 
  -8   8  10      757.14      736.97     22.40 o 
  -6   8  10     2576.93     2668.59     67.42 o 
  -4   8  10     3849.20     3655.61     65.53 o 
  -2   8  10     1420.29     1406.59     26.16 o 
   0   8  10      129.03       99.50      9.49 o 
   2   8  10      114.89       90.90      7.70 o 
   4   8  10      223.36      263.37     11.87 o 
   6   8  10      317.12      341.21     10.83 o 
   8   8  10      146.11      162.75      9.30 o 
  10   8  10       73.26       69.06     10.60 o 
  12   8  10       38.69       24.63      8.41 o 
  14   8  10        6.14       -0.89     11.53 o 
  16   8  10       94.17      112.41     23.81 o 
  18   8  10       21.80       31.63     20.76 o 
 -19   9  10        8.97       31.11     18.38 o 
 -17   9  10       12.61        1.64     11.68 o 
 -15   9  10       41.21       31.03     10.38 o 
 -13   9  10       16.94       -4.39     14.25 o 
 -11   9  10       33.97       36.73     10.98 o 
  -9   9  10      469.59      433.60     18.38 o 
  -7   9  10      186.32      176.97     14.21 o 
  -5   9  10      128.54      136.71      7.11 o 
  -3   9  10     1219.01     1240.75     25.23 o 
  -1   9  10      374.83      337.60     10.64 o 
   1   9  10      301.06      274.16     10.72 o 
   3   9  10      301.94      329.68     13.25 o 
   5   9  10      101.95       80.60      8.41 o 
   7   9  10       37.14       34.79      8.37 o 
   9   9  10      151.26      135.07     10.79 o 
  11   9  10       57.40       41.79     13.40 o 
  13   9  10       29.92       12.09     10.90 o 
  15   9  10       90.38       79.41     17.30 o 
  17   9  10       36.82       -0.71     19.20 o 
 -18  10  10        6.26       36.13     17.82 o 
 -16  10  10       13.74        7.78     15.03 o 
 -14  10  10      122.43      121.08     13.62 o 
 -12  10  10       25.98       17.34     10.90 o 
 -10  10  10      230.51      209.60     16.00 o 
  -8  10  10      679.13      616.71     20.50 o 
  -6  10  10      463.27      454.29     12.24 o 
  -4  10  10     5612.11     5762.56    101.02 o 
  -2  10  10     6806.40     6762.49    128.07 o 
   0  10  10     1351.94     1309.62     28.61 o 
   2  10  10      797.95      709.66     18.05 o 
   4  10  10       78.03       38.07     10.05 o 
   6  10  10      296.01      321.45     12.65 o 
   8  10  10     1029.97     1035.28     23.40 o 
  10  10  10       52.52       52.87     11.13 o 
  12  10  10      224.50      226.08     11.80 o 
  14  10  10       65.25       73.56     13.62 o 
  16  10  10       70.36      126.62     28.65 o 
 -17  11  10        4.37        2.53     23.11 o 
 -15  11  10       15.32       28.43     14.36 o 
 -13  11  10      123.50      115.27     14.07 o 
 -11  11  10      130.95      145.12     13.69 o 
  -9  11  10       65.85       55.14     14.33 o 
  -7  11  10     1396.27     1502.37     30.33 o 
  -5  11  10      855.56      953.38     21.88 o 
  -3  11  10      832.81      789.58     19.20 o 
  -1  11  10      139.29      125.06      9.79 o 
   1  11  10      540.82      501.47     14.14 o 
   3  11  10       84.67       79.22      7.93 o 
   5  11  10      210.32      206.29     10.98 o 
   7  11  10      234.16      236.58     11.39 o 
   9  11  10      123.27      107.16      9.04 o 
  11  11  10       15.96        4.47     13.32 o 
  13  11  10       44.91       40.37     14.07 o 
  15  11  10       34.97       55.63     18.27 o 
 -16  12  10       45.48       37.28     18.34 o 
 -14  12  10       41.38       49.86     14.14 o 
 -12  12  10       65.25       92.17     19.31 o 
 -10  12  10      125.75       97.49     18.72 o 
  -8  12  10        0.97        3.35      9.90 o 
  -6  12  10      374.60      362.12     11.09 o 
  -4  12  10       14.00       14.10      8.11 o 
  -2  12  10      375.97      324.58     12.06 o 
   0  12  10     2003.49     2038.89     43.13 o 
   2  12  10     1499.72     1449.64     31.37 o 
   4  12  10      622.45      594.01     19.24 o 
   6  12  10      113.59      104.93      8.63 o 
   8  12  10      732.49      735.71     19.94 o 
  10  12  10       46.60       58.01      8.37 o 
  12  12  10      134.53      135.03     15.29 o 
  14  12  10       10.66        0.74     16.60 o 
  16  12  10       20.11       16.33     17.19 o 
 -15  13  10       75.13       70.21     15.59 o 
 -13  13  10       43.15       34.08     19.09 o 
 -11  13  10       11.52       27.98     16.22 o 
  -9  13  10       18.92       23.89     13.17 o 
  -7  13  10      443.90      453.03     12.54 o 
  -5  13  10       17.00       21.66      7.11 o 
  -3  13  10      248.15      238.51     11.76 o 
  -1  13  10        2.96       -5.36      7.40 o 
   1  13  10      241.17      223.22     12.54 o 
   3  13  10      187.04      190.03     10.34 o 
   5  13  10       91.70       74.83      7.74 o 
   7  13  10       48.62       38.88      7.26 o 
   9  13  10      217.50      213.25     11.80 o 
  11  13  10       70.55       74.20      9.19 o 
  13  13  10       23.87       29.17     20.06 o 
  15  13  10       29.14       34.98     18.08 o 
 -14  14  10        5.08        7.63     20.17 o 
 -12  14  10       59.87       61.40     18.38 o 
 -10  14  10      186.55      204.28     18.20 o 
  -8  14  10       67.87       73.71      5.51 o 
  -6  14  10      432.60      431.63     13.88 o 
  -4  14  10       86.71      100.09      8.56 o 
  -2  14  10      160.13      137.56     11.05 o 
   0  14  10       82.96       84.50      9.04 o 
   2  14  10      292.74      315.42     14.25 o 
   4  14  10       22.70       29.06     11.65 o 
   6  14  10      413.34      418.31     13.25 o 
   8  14  10      257.40      278.51     10.68 o 
  10  14  10       14.02       41.82     10.68 o 
  12  14  10       14.50       13.88     17.49 o 
  14  14  10       23.65       48.37     25.08 o 
 -13  15  10       65.08      104.89     26.23 o 
 -11  15  10       43.57       56.19     15.29 o 
  -9  15  10      153.28      197.58     11.24 o 
  -7  15  10       91.64       99.35      6.92 o 
  -5  15  10       18.86        5.25      7.81 o 
  -3  15  10       15.08       -6.36      6.81 o 
  -1  15  10      110.59      115.76     11.76 o 
   1  15  10       40.00       20.91      9.19 o 
   3  15  10      535.43      435.24     17.34 o 
   5  15  10       44.67       17.34     11.94 o 
   7  15  10       11.16       14.10     10.90 o 
   9  15  10      192.90      206.88     10.16 o 
  11  15  10       31.01       -7.81     19.13 o 
  13  15  10        4.09        9.60     24.48 o 
 -12  16  10       60.75       37.28     22.73 o 
 -10  16  10      280.61      299.57     27.39 o 
  -8  16  10      144.10      162.94     10.16 o 
  -6  16  10       84.36       63.14      8.22 o 
  -4  16  10       15.22       27.31      9.90 o 
  -2  16  10       96.62       98.53      9.97 o 
   0  16  10       31.62       11.09      9.30 o 
   2  16  10        7.78        4.32     10.01 o 
   4  16  10        4.53        8.37     11.57 o 
   6  16  10      167.86      162.98     12.65 o 
   8  16  10      417.20      411.76     16.89 o 
  10  16  10       13.20       20.73     19.09 o 
  12  16  10       29.81       25.34     25.64 o 
 -11  17  10       73.47       75.76     22.44 o 
  -9  17  10        1.68       31.18      7.29 o 
  -7  17  10       56.25       53.88      9.56 o 
  -5  17  10      128.55      107.24     10.60 o 
  -3  17  10       62.06       75.94      9.19 o 
  -1  17  10       25.71       16.60      8.97 o 
   1  17  10       27.69       35.87     10.01 o 
   3  17  10      116.26      126.47     16.33 o 
   5  17  10       33.94       27.50     12.20 o 
   7  17  10       17.03       23.03     11.35 o 
   9  17  10        8.93       -0.33     18.31 o 
  11  17  10       46.59       52.47     25.34 o 
 -10  18  10      105.49      131.72     25.08 o 
  -8  18  10       19.96       54.51      9.34 o 
  -6  18  10      104.83      106.79     10.49 o 
  -4  18  10       15.01        3.35     10.68 o 
  -2  18  10       89.31      108.32     13.95 o 
   0  18  10       54.79       65.67     12.13 o 
   2  18  10      171.46      212.58     14.59 o 
   4  18  10      273.00      292.80     20.99 o 
   6  18  10       82.82       92.39     13.69 o 
   8  18  10       48.51       55.37     12.84 o 
  -7  19  10       71.31       97.04     11.94 o 
  -5  19  10       94.25      112.19     13.40 o 
  -3  19  10       67.74       91.20     13.40 o 
  -1  19  10      156.27      178.64     16.37 o 
   1  19  10       38.45       39.55     12.80 o 
   3  19  10        4.68       -8.56     11.87 o 
   5  19  10        4.56       -7.85     12.84 o 
   7  19  10        4.77       -7.59     18.64 o 
  -4  20  10       22.69       19.83     19.53 o 
  -2  20  10      174.66      171.91     18.90 o 
   0  20  10        8.46       20.50     18.20 o 
   2  20  10       98.86      100.54     19.53 o 
   4  20  10      103.58      120.34     28.84 o 
 -19   1  11       68.53       89.27     23.63 o 
 -17   1  11      310.39      299.39     15.70 o 
 -15   1  11      116.46      135.33      5.13 o 
 -13   1  11     1738.79     1646.30     28.65 o 
 -11   1  11      254.32      251.87      8.22 o 
  -9   1  11     2109.94     2061.81     42.83 o 
  -7   1  11      619.32      651.61     14.44 o 
  -5   1  11     1129.51     1242.87     24.78 o 
  -3   1  11      265.93      247.96      9.82 o 
  -1   1  11      249.40      239.59      7.52 o 
   1   1  11     1012.44      964.69     20.91 o 
   3   1  11      390.33      412.24     14.92 o 
   5   1  11     1255.30     1195.95     27.09 o 
   7   1  11       23.12       29.58      6.70 o 
   9   1  11      381.06      398.10     12.09 o 
  11   1  11      630.63      665.94     16.22 o 
  13   1  11      409.37      413.32     12.76 o 
  15   1  11       31.99       17.97      7.40 o 
  17   1  11      115.57      118.55     11.05 o 
  19   1  11       56.28       23.40     26.94 o 
 -20   2  11       45.76       48.89     22.14 o 
 -18   2  11       47.77       37.14     17.82 o 
 -16   2  11      154.63      136.45      8.97 o 
 -14   2  11     2875.97     3160.27     59.31 o 
 -12   2  11      350.72      366.29     14.36 o 
 -10   2  11     1684.65     1749.33     27.39 o 
  -8   2  11     2254.80     2385.57     41.30 o 
  -6   2  11      363.89      393.83     10.38 o 
  -4   2  11      664.74      793.05     21.88 o 
  -2   2  11      475.62      452.50     13.17 o 
   0   2  11      416.02      421.29     11.80 o 
   2   2  11     1046.59     1090.54     22.14 o 
   4   2  11      304.79      337.19     11.16 o 
   6   2  11     1641.74     1597.29     31.37 o 
   8   2  11      208.29      173.36     10.49 o 
  10   2  11       26.76       24.00      6.40 o 
  12   2  11      180.75      177.49      9.45 o 
  14   2  11      344.30      330.20     12.95 o 
  16   2  11       65.22       44.20     11.35 o 
  18   2  11       24.85       49.34     11.83 o 
 -19   3  11        2.12       27.87     21.47 o 
 -17   3  11      181.38      165.95     11.94 o 
 -15   3  11      622.68      620.77     16.89 o 
 -13   3  11      844.42      891.87     21.69 o 
 -11   3  11      699.03      687.00     19.80 o 
  -9   3  11       27.11       13.99      9.90 o 
  -7   3  11     1198.38     1179.88     22.25 o 
  -5   3  11      717.60      811.84     19.50 o 
  -3   3  11      246.90      286.18     10.79 o 
  -1   3  11       79.46       84.43      8.11 o 
   1   3  11     1515.25     1424.83     27.54 o 
   3   3  11      204.48      224.93     10.01 o 
   5   3  11      205.38      207.44      7.29 o 
   7   3  11      937.03      972.25     18.94 o 
   9   3  11      886.23      857.79     21.99 o 
  11   3  11     2091.53     2125.48     41.86 o 
  13   3  11      691.78      708.39     17.53 o 
  15   3  11       28.14       33.82     10.42 o 
  17   3  11       54.04       33.15     11.98 o 
  19   3  11       32.40       37.43     18.38 o 
 -20   4  11       23.04       14.44     22.18 o 
 -18   4  11      166.13      145.38     12.69 o 
 -16   4  11      334.01      343.78     13.25 o 
 -14   4  11      613.97      632.45     17.79 o 
 -12   4  11       32.13       15.37     11.57 o 
 -10   4  11      216.84      213.21     11.65 o 
  -8   4  11     1502.64     1514.09     37.36 o 
  -6   4  11      141.83      145.75      7.03 o 
  -4   4  11      531.74      555.69     13.77 o 
  -2   4  11      161.11      213.10      9.71 o 
   0   4  11      438.12      478.07     13.69 o 
   2   4  11      100.65       95.07      7.11 o 
   4   4  11      435.79      441.23      9.90 o 
   6   4  11      189.56      237.62      8.30 o 
   8   4  11      617.15      680.60     18.64 o 
  10   4  11      224.22      201.41     14.14 o 
  12   4  11      133.76      133.92      9.00 o 
  14   4  11       32.47       18.79      7.07 o 
  16   4  11       27.94       19.09     16.63 o 
  18   4  11       99.54      132.06     16.33 o 
 -19   5  11       74.16       57.75     21.47 o 
 -17   5  11      136.99      149.02     13.10 o 
 -15   5  11      391.01      366.51     15.74 o 
 -13   5  11      103.38      123.98     13.06 o 
 -11   5  11      722.73      677.81     20.76 o 
  -9   5  11     3579.43     3671.79     73.27 o 
  -7   5  11      884.85      899.46     21.73 o 
  -5   5  11      497.02      473.94     11.87 o 
  -3   5  11      261.04      258.98      9.49 o 
  -1   5  11     1423.97     1441.49     24.97 o 
   1   5  11       47.01       47.22      7.11 o 
   3   5  11        5.24        0.78      7.29 o 
   5   5  11      348.07      366.40      9.49 o 
   7   5  11      411.64      409.30     15.14 o 
   9   5  11      526.34      507.02     15.74 o 
  11   5  11      488.69      459.87     16.00 o 
  13   5  11       47.85       37.80      8.07 o 
  15   5  11       10.80       10.57     11.94 o 
  17   5  11       30.42       31.07     16.78 o 
 -20   6  11       18.09       16.67     32.15 o 
 -18   6  11      150.43      136.82     16.97 o 
 -16   6  11      170.15      190.29     11.65 o 
 -14   6  11      142.55      114.23     12.69 o 
 -12   6  11      264.96      263.07     17.23 o 
 -10   6  11       60.08       63.40     10.49 o 
  -8   6  11      483.50      440.15     16.00 o 
  -6   6  11      168.19      162.79      8.26 o 
  -4   6  11     1678.15     1760.49     40.89 o 
  -2   6  11       74.42       70.85      5.92 o 
   0   6  11     1483.90     1572.73     28.39 o 
   2   6  11      309.46      314.42      9.67 o 
   4   6  11       29.86       42.87      6.10 o 
   6   6  11      530.66      565.47     14.73 o 
   8   6  11       54.15       56.07     11.01 o 
  10   6  11      875.98      805.03     20.69 o 
  12   6  11       43.38       50.75      9.00 o 
  14   6  11        0.57       -9.71     13.32 o 
  16   6  11       15.32       37.28     16.93 o 
  18   6  11       77.21      101.28     18.01 o 
 -19   7  11       54.08       53.28     19.57 o 
 -17   7  11       93.49      106.90     11.46 o 
 -15   7  11       61.30       64.56     10.79 o 
 -13   7  11       12.64       -4.43     11.20 o 
 -11   7  11      292.15      271.93     13.40 o 
  -9   7  11      268.33      237.99     12.76 o 
  -7   7  11     1778.31     1738.17     42.57 o 
  -5   7  11     1339.97     1386.39     33.60 o 
  -3   7  11      252.87      217.12      8.45 o 
  -1   7  11      192.02      154.72      7.55 o 
   1   7  11      417.30      428.02     10.98 o 
   3   7  11      209.63      266.08     10.08 o 
   5   7  11      410.20      462.48     14.18 o 
   7   7  11      606.39      636.91     15.44 o 
   9   7  11       17.93       15.26      9.45 o 
  11   7  11       40.92       51.42     10.87 o 
  13   7  11       41.86       43.68      8.93 o 
  15   7  11       75.76       60.58     20.17 o 
  17   7  11       57.23       91.46     23.26 o 
 -18   8  11       71.84       80.93     16.86 o 
 -16   8  11      156.73      168.89     13.02 o 
 -14   8  11      122.12      121.97     12.65 o 
 -12   8  11      232.65      249.12     13.62 o 
 -10   8  11      108.89       88.41     11.57 o 
  -8   8  11       70.32       54.74     11.46 o 
  -6   8  11     1185.44     1232.75     34.94 o 
  -4   8  11       88.11       88.34      6.47 o 
  -2   8  11     1030.47     1039.41     20.54 o 
   0   8  11      396.68      361.64     11.01 o 
   2   8  11     1439.16     1562.05     31.40 o 
   4   8  11      286.69      288.11     10.98 o 
   6   8  11      934.52      836.88     17.38 o 
   8   8  11       37.72       28.73      7.74 o 
  10   8  11      358.86      365.47     14.36 o 
  12   8  11      104.11       89.86     10.01 o 
  14   8  11      160.39      175.00     19.27 o 
  16   8  11       34.55       51.91     22.07 o 
 -17   9  11        6.65        9.19     12.35 o 
 -15   9  11       67.88       43.20     11.98 o 
 -13   9  11        6.07        4.09     10.49 o 
 -11   9  11       33.69       56.78     13.40 o 
  -9   9  11      198.64      209.82     13.32 o 
  -7   9  11       46.81       45.69     12.50 o 
  -5   9  11     1609.62     1637.89     31.96 o 
  -3   9  11      511.36      526.48     14.14 o 
  -1   9  11      380.36      341.62     10.01 o 
   1   9  11     1487.37     1520.86     32.48 o 
   3   9  11       41.18       61.47      8.22 o 
   5   9  11      407.74      308.17     12.76 o 
   7   9  11      183.10      153.27      8.82 o 
   9   9  11       21.95        7.93     10.98 o 
  11   9  11       59.86       41.82     10.90 o 
  13   9  11       38.29       66.38     12.35 o 
  15   9  11        2.38       -2.46     17.64 o 
  17   9  11       51.28       82.75     18.94 o 
 -18  10  11       25.22       31.96     15.18 o 
 -16  10  11       16.98       11.61     14.25 o 
 -14  10  11        5.81       -5.40     12.20 o 
 -12  10  11      151.32      157.92     12.87 o 
 -10  10  11      735.61      740.10     26.90 o 
  -8  10  11      214.90      163.94     13.95 o 
  -6  10  11       71.82       49.67      5.62 o 
  -4  10  11     2286.41     2472.83     46.85 o 
  -2  10  11     4349.50     4392.62     79.74 o 
   0  10  11        4.98        4.47      6.51 o 
   2  10  11      122.97       98.57      8.86 o 
   4  10  11      139.55      159.03     10.98 o 
   6  10  11      388.25      362.57     12.24 o 
   8  10  11       95.09       83.54      7.74 o 
  10  10  11       20.03       -7.40     10.49 o 
  12  10  11       93.57      100.58     17.60 o 
  14  10  11       33.32       16.26     26.94 o 
  16  10  11        4.59       12.87     26.38 o 
 -17  11  11       76.54       76.43     19.83 o 
 -15  11  11        9.32        7.89     13.47 o 
 -13  11  11       21.89       29.73     12.73 o 
 -11  11  11      120.99      102.14     14.55 o 
  -9  11  11      148.55      142.88     14.44 o 
  -7  11  11      744.57      771.95     20.58 o 
  -5  11  11       42.92       25.34      6.73 o 
  -3  11  11      653.58      716.02     18.46 o 
  -1  11  11      163.14      149.25      9.79 o 
   1  11  11      117.73      109.92     10.31 o 
   3  11  11       20.96       27.76      9.12 o 
   5  11  11      479.55      449.71     14.33 o 
   7  11  11      167.38      137.19      9.49 o 
   9  11  11        4.05       -7.93      7.93 o 
  11  11  11       24.17       15.44     10.16 o 
  13  11  11       84.66       84.50     14.21 o 
  15  11  11       54.25       26.27     22.47 o 
 -16  12  11       38.99       66.16     25.08 o 
 -14  12  11        6.51       14.66     13.40 o 
 -12  12  11       47.70       60.20     18.27 o 
 -10  12  11        6.36      -13.84     13.84 o 
  -8  12  11        1.49       15.93     10.60 o 
  -6  12  11      176.44      170.23     10.08 o 
  -4  12  11      114.02      108.32      8.60 o 
  -2  12  11       30.24       18.53      8.26 o 
   0  12  11     1024.88     1071.37     25.34 o 
   2  12  11       35.60       39.74      8.30 o 
   4  12  11      363.91      375.41     15.63 o 
   6  12  11       95.73      130.75      8.63 o 
   8  12  11        3.66       -9.04      9.04 o 
  10  12  11       29.06       33.34      8.30 o 
  12  12  11       30.96       25.56     18.01 o 
  14  12  11        3.30      -18.08     18.08 o 
 -15  13  11       24.19       72.56     24.78 o 
 -13  13  11        5.56        3.57     18.83 o 
 -11  13  11       38.24       50.94     21.28 o 
  -9  13  11       45.04       48.56     13.77 o 
  -7  13  11      363.90      431.30     12.87 o 
  -5  13  11     1290.02     1316.73     33.19 o 
  -3  13  11      108.34      102.25      9.00 o 
  -1  13  11      369.75      351.41     12.32 o 
   1  13  11      437.32      391.63     15.26 o 
   3  13  11       42.25       39.89      9.30 o 
   5  13  11       82.04       89.27      8.93 o 
   7  13  11       54.02       45.40      8.67 o 
   9  13  11       34.54       21.84     10.90 o 
  11  13  11       80.68      102.85     11.72 o 
  13  13  11       35.85       17.41     16.45 o 
 -14  14  11       21.19       66.16     19.53 o 
 -12  14  11       95.36       78.44     17.49 o 
 -10  14  11       11.42       -2.23     21.17 o 
  -8  14  11      103.39       98.94      7.48 o 
  -6  14  11        6.09       -7.14      7.14 o 
  -4  14  11      147.32      175.29     10.49 o 
  -2  14  11      948.14      878.85     25.04 o 
   0  14  11       25.56       26.53      9.97 o 
   2  14  11      100.43       84.80     11.20 o 
   4  14  11       76.74       65.45      7.55 o 
   6  14  11      193.64      166.92      9.45 o 
   8  14  11      257.71      264.41     11.24 o 
  10  14  11      277.11      279.22     20.39 o 
  12  14  11       42.12       58.90     16.97 o 
 -13  15  11       42.26       64.97     27.68 o 
 -11  15  11       37.98       10.79     26.83 o 
  -9  15  11      245.84      267.54     12.02 o 
  -7  15  11      260.23      278.18     11.35 o 
  -5  15  11      136.66      108.65      9.27 o 
  -3  15  11       92.65       70.51      8.93 o 
  -1  15  11       54.89       57.41      8.78 o 
   1  15  11       29.81       32.71      8.15 o 
   3  15  11       83.81       88.63     11.68 o 
   5  15  11      240.51      235.91     12.91 o 
   7  15  11       66.75       50.75      6.96 o 
   9  15  11        9.51       12.87     10.27 o 
  11  15  11      116.01      139.20     28.65 o 
 -12  16  11      125.64      100.24     29.14 o 
 -10  16  11       89.55      150.07     32.34 o 
  -8  16  11       19.85       31.85      6.62 o 
  -6  16  11        7.02        5.58     10.53 o 
  -4  16  11       11.55        5.58      8.22 o 
  -2  16  11       68.57       72.86     10.01 o 
   0  16  11      421.45      400.63     16.15 o 
   2  16  11       23.80       11.72     10.16 o 
   4  16  11       89.89       77.36     11.98 o 
   6  16  11        1.86       -9.90      9.90 o 
   8  16  11       94.76      107.46     15.03 o 
  10  16  11      102.05       70.62     23.33 o 
 -11  17  11       36.40       13.99     29.43 o 
  -9  17  11      105.82       98.79     31.78 o 
  -7  17  11       13.77       12.84      9.04 o 
  -5  17  11      102.72      114.57     11.01 o 
  -3  17  11      122.93      147.57     13.80 o 
  -1  17  11       17.53       12.58      8.48 o 
   1  17  11      168.37      196.54     12.24 o 
   3  17  11      126.99      126.29     15.26 o 
   5  17  11       55.23       59.57     11.50 o 
   7  17  11        1.13        2.34      8.15 o 
   9  17  11       25.41       21.17     19.53 o 
  -8  18  11      116.45      145.12     23.89 o 
  -6  18  11       30.41       42.38     14.40 o 
  -4  18  11       75.53       78.92     10.75 o 
  -2  18  11       70.71       64.41     10.23 o 
   0  18  11      173.31      185.30     14.25 o 
   2  18  11       20.01       21.88     11.27 o 
   4  18  11       34.69       37.47     16.07 o 
   6  18  11        8.41       56.52     14.29 o 
   8  18  11       82.50      100.24     21.84 o 
  -5  19  11       49.96        8.45      9.90 o 
  -3  19  11       26.21       48.11      9.30 o 
  -1  19  11       53.68       63.81     14.77 o 
   1  19  11       48.85       61.21     13.88 o 
   3  19  11       36.95       40.78     12.95 o 
   5  19  11       29.29       22.44     13.99 o 
  -2  20  11       21.21       99.94     21.28 o 
   0  20  11       90.40      118.33     23.89 o 
 -20   0  12       13.98       31.78     19.53 o 
 -18   0  12       54.46       63.52     21.58 o 
 -16   0  12      179.32      173.10      7.29 o 
 -14   0  12      797.05      878.33     18.08 o 
 -12   0  12      241.75      234.61      7.59 o 
 -10   0  12      196.16      169.30      9.60 o 
  -8   0  12      440.97      472.67     16.33 o 
  -6   0  12     1403.19     1514.76     27.98 o 
  -4   0  12      125.17      101.69      5.84 o 
  -2   0  12      347.50      353.79      9.04 o 
   0   0  12       85.77       85.10      5.84 o 
   2   0  12      986.26     1028.40     23.33 o 
   4   0  12      883.35      873.08     20.69 o 
   6   0  12     1295.17     1282.50     33.53 o 
   8   0  12     1651.99     1614.15     34.38 o 
  10   0  12      270.84      239.82     11.94 o 
  12   0  12      657.18      699.39     19.53 o 
  14   0  12      425.17      370.68     14.85 o 
  16   0  12      200.41      210.98     22.14 o 
  18   0  12        6.30       36.13     19.24 o 
 -19   1  12       11.04       -8.74     19.27 o 
 -17   1  12       38.76       29.10     19.50 o 
 -15   1  12       53.96       45.10      4.95 o 
 -13   1  12       39.27       41.08      3.16 o 
 -11   1  12      521.37      553.42     11.76 o 
  -9   1  12      539.10      573.29     13.54 o 
  -7   1  12      148.34      190.07      8.00 o 
  -5   1  12      136.04      144.82      8.15 o 
  -3   1  12     1072.85     1119.07     20.43 o 
  -1   1  12      337.32      340.88     10.64 o 
   1   1  12       75.22      119.11      7.03 o 
   3   1  12      623.95      574.63     16.26 o 
   5   1  12     2932.50     2894.15     62.36 o 
   7   1  12     5778.22     5811.19    111.44 o 
   9   1  12      770.06      740.58     19.57 o 
  11   1  12       31.55       29.95     11.39 o 
  13   1  12       45.11       18.05     11.39 o 
  15   1  12      232.58      234.08     13.92 o 
  17   1  12       51.49       85.81     13.88 o 
 -20   2  12       79.25      109.36     30.29 o 
 -18   2  12       61.27       49.12     24.56 o 
 -16   2  12      109.35      106.90      9.19 o 
 -14   2  12      205.96      216.75     11.94 o 
 -12   2  12       80.07       56.37      9.97 o 
 -10   2  12       28.44       24.22      3.16 o 
  -8   2  12      905.28      937.98     21.06 o 
  -6   2  12      135.39      130.08      7.40 o 
  -4   2  12      660.51      714.91     17.71 o 
  -2   2  12      439.12      437.55     12.09 o 
   0   2  12      253.57      289.42     11.80 o 
   2   2  12      351.12      363.87     10.49 o 
   4   2  12      892.93      847.15     20.28 o 
   6   2  12     1700.25     1724.51     33.56 o 
   8   2  12      748.22      765.29     18.23 o 
  10   2  12       45.82       27.83     10.20 o 
  12   2  12       42.89       52.99      5.99 o 
  14   2  12        1.62       -2.38     10.01 o 
  16   2  12        4.59        1.71      9.53 o 
  18   2  12        0.48      -12.54     18.34 o 
 -19   3  12      168.88      178.61     25.45 o 
 -17   3  12        9.59       -9.79      9.79 o 
 -15   3  12      127.47      121.12      8.78 o 
 -13   3  12       21.35       14.77     11.65 o 
 -11   3  12        7.81      -10.05     10.05 o 
  -9   3  12      588.46      592.93     13.66 o 
  -7   3  12       99.08      101.54      7.11 o 
  -5   3  12     2263.40     2256.38     45.28 o 
  -3   3  12      531.59      522.72     14.33 o 
  -1   3  12       34.68       14.62      8.48 o 
   1   3  12     1245.01     1115.73     24.89 o 
   3   3  12     1584.53     1527.04     29.54 o 
   5   3  12      782.32      861.21     19.24 o 
   7   3  12       46.51       36.99      7.11 o 
   9   3  12      349.04      292.99     13.77 o 
  11   3  12       60.43       49.79      6.18 o 
  13   3  12        9.44       -7.52      7.52 o 
  15   3  12       79.75       73.79     12.35 o 
  17   3  12        8.18       34.68     14.62 o 
 -20   4  12       47.02       74.27     27.83 o 
 -18   4  12      190.35      167.63     27.76 o 
 -16   4  12       10.29       18.53     10.01 o 
 -14   4  12       71.92       41.82      9.19 o 
 -12   4  12        1.86      -10.90     10.90 o 
 -10   4  12      279.25      287.93     13.32 o 
  -8   4  12      423.12      440.60     13.66 o 
  -6   4  12      824.67      882.91     19.27 o 
  -4   4  12      281.94      264.22      9.90 o 
  -2   4  12     1388.05     1364.73     32.56 o 
   0   4  12     1121.41     1002.94     25.34 o 
   2   4  12       21.88       -4.02      6.10 o 
   4   4  12       48.24       74.49      7.14 o 
   6   4  12      156.41      127.18      6.96 o 
   8   4  12      333.26      356.88     11.09 o 
  10   4  12      160.96      171.76     10.79 o 
  12   4  12      288.76      249.49     11.13 o 
  14   4  12      240.11      243.24     15.52 o 
  16   4  12       67.94       72.52     13.73 o 
  18   4  12        4.02       14.55     19.83 o 
 -19   5  12        5.87        7.07     18.72 o 
 -17   5  12       45.37       68.47     12.35 o 
 -15   5  12       67.91       97.64     11.20 o 
 -13   5  12       90.52      100.84     11.57 o 
 -11   5  12      670.48      603.57     20.47 o 
  -9   5  12        9.15      -12.50     12.50 o 
  -7   5  12      232.90      221.17      7.29 o 
  -5   5  12      224.63      215.11      8.89 o 
  -3   5  12      224.83      217.82     11.09 o 
  -1   5  12      515.00      506.94     13.51 o 
   1   5  12     1117.74     1078.18     22.59 o 
   3   5  12      104.63      124.84      7.14 o 
   5   5  12      613.49      610.61     14.29 o 
   7   5  12      397.94      415.59     12.35 o 
   9   5  12      205.44      180.50     12.35 o 
  11   5  12      219.14      222.62     13.69 o 
  13   5  12       14.91        3.80      7.52 o 
  15   5  12       22.55       -7.63     14.10 o 
  17   5  12       62.35       61.36     19.16 o 
 -18   6  12       15.26       -0.33     13.66 o 
 -16   6  12      176.94      169.56     12.47 o 
 -14   6  12       78.99       77.36     11.72 o 
 -12   6  12       51.40       61.51     11.16 o 
 -10   6  12     1456.50     1519.56     38.25 o 
  -8   6  12       52.99       49.71     11.68 o 
  -6   6  12      485.99      444.76     14.85 o 
  -4   6  12     1032.94     1004.84     23.14 o 
  -2   6  12      295.53      286.96      8.89 o 
   0   6  12      571.58      556.69     13.47 o 
   2   6  12      159.38      163.24      9.19 o 
   4   6  12       23.66       40.26      5.66 o 
   6   6  12       51.72       62.03      7.85 o 
   8   6  12      447.34      380.21     13.40 o 
  10   6  12       95.80       93.25      9.90 o 
  12   6  12      120.35       99.91      9.67 o 
  14   6  12      125.97      116.99     18.98 o 
  16   6  12        7.55        8.86     16.89 o 
 -19   7  12       50.89       43.46     21.62 o 
 -17   7  12       89.48       72.19     12.95 o 
 -15   7  12      322.77      367.78     14.07 o 
 -13   7  12        7.02      -12.84     12.84 o 
 -11   7  12      251.25      271.67     15.00 o 
  -9   7  12      158.32      142.51     14.21 o 
  -7   7  12      188.14      176.60     14.18 o 
  -5   7  12      387.11      377.27     14.36 o 
  -3   7  12      224.99      223.81      9.08 o 
  -1   7  12     1842.71     1976.38     33.75 o 
   1   7  12      865.69      903.86     18.20 o 
   3   7  12      181.68      159.59      8.78 o 
   5   7  12       58.27       63.63      6.85 o 
   7   7  12        1.53       -3.35     10.64 o 
   9   7  12      144.83      140.35     11.46 o 
  11   7  12        6.54        6.59     10.05 o 
  13   7  12      128.61      138.23     11.65 o 
  15   7  12       60.47       56.86     16.89 o 
  17   7  12       55.00       61.62     17.93 o 
 -18   8  12       17.30       26.98     18.46 o 
 -16   8  12       51.54       64.67     11.76 o 
 -14   8  12      221.51      211.95     14.14 o 
 -12   8  12      124.42      101.77     11.57 o 
 -10   8  12      419.78      397.36     16.11 o 
  -8   8  12      188.31      192.26     13.47 o 
  -6   8  12      252.00      265.97     13.43 o 
  -4   8  12     1376.06     1408.19     26.46 o 
  -2   8  12     2045.85     2037.74     36.87 o 
   0   8  12      326.35      315.16      9.60 o 
   2   8  12      269.57      247.93      9.12 o 
   4   8  12      196.50      186.61      9.45 o 
   6   8  12       60.60       51.87      7.48 o 
   8   8  12      576.54      593.68     17.04 o 
  10   8  12        7.53        4.61      9.30 o 
  12   8  12       63.53       74.31     11.50 o 
  14   8  12       27.01       20.17     15.70 o 
  16   8  12       16.15       13.25     27.09 o 
 -17   9  12       74.39       77.17     14.25 o 
 -15   9  12       79.49       77.14     18.46 o 
 -13   9  12       99.39       90.61     11.57 o 
 -11   9  12       96.71       86.62     14.25 o 
  -9   9  12       64.01       67.61     12.99 o 
  -7   9  12      233.19      179.83     14.29 o 
  -5   9  12      597.54      623.59     16.89 o 
  -3   9  12     1486.95     1481.90     28.09 o 
  -1   9  12     1050.41     1003.58     20.39 o 
   1   9  12      187.80      188.50      9.67 o 
   3   9  12       55.26       46.85      7.81 o 
   5   9  12      250.93      211.09      8.97 o 
   7   9  12     1727.52     1777.24     34.98 o 
   9   9  12      166.72      133.47     11.68 o 
  11   9  12      110.24      111.11     12.09 o 
  13   9  12      206.28      180.80     16.86 o 
  15   9  12      212.14      231.00     23.85 o 
 -16  10  12      157.86      149.28     13.73 o 
 -14  10  12       77.08       93.06     12.65 o 
 -12  10  12       59.08       65.64     12.09 o 
 -10  10  12       73.66       53.77     12.24 o 
  -8  10  12      609.19      606.14     23.22 o 
  -6  10  12      486.99      469.84     15.78 o 
  -4  10  12      232.44      218.38      8.93 o 
  -2  10  12      473.70      450.53     12.54 o 
   0  10  12      347.44      329.08     11.05 o 
   2  10  12      179.11      139.20      8.97 o 
   4  10  12      121.14      118.03      9.19 o 
   6  10  12      620.57      581.51     16.74 o 
   8  10  12        1.98       -8.52      8.52 o 
  10  10  12       16.25        0.37      9.19 o 
  12  10  12       44.71       39.22     21.28 o 
  14  10  12       23.62       26.31     20.54 o 
  16  10  12       47.26       51.57     19.24 o 
 -17  11  12       84.20       90.57     21.80 o 
 -15  11  12       51.33       42.90     20.61 o 
 -13  11  12        0.31       13.47     13.88 o 
 -11  11  12        6.08        8.78     16.22 o 
  -9  11  12      120.36      114.31     14.47 o 
  -7  11  12      494.76      508.77     22.29 o 
  -5  11  12     3114.84     3215.20     64.67 o 
  -3  11  12     3008.07     2991.60     60.47 o 
  -1  11  12       49.81       35.65      8.86 o 
   1  11  12      560.16      525.17     14.81 o 
   3  11  12      121.59      109.28     10.49 o 
   5  11  12      717.61      683.91     18.16 o 
   7  11  12      216.74      178.75     10.34 o 
   9  11  12       32.96       34.01      9.90 o 
  11  11  12       17.45       -0.74     24.22 o 
  13  11  12       30.74       72.78     26.38 o 
  15  11  12       45.03      132.02     28.28 o 
 -16  12  12      127.92      118.33     25.08 o 
 -14  12  12       60.50       61.58     17.00 o 
 -12  12  12       99.26       93.28     19.27 o 
 -10  12  12       47.89       64.26     12.73 o 
  -8  12  12      450.14      435.20     19.57 o 
  -6  12  12      401.44      364.43     12.24 o 
  -4  12  12      559.40      552.64     18.34 o 
  -2  12  12      365.34      319.00     11.80 o 
   0  12  12       29.21       20.47      8.41 o 
   2  12  12      291.09      287.70     12.13 o 
   4  12  12      280.60      306.90     11.68 o 
   6  12  12      118.16      105.34      8.78 o 
   8  12  12       30.04       21.88      9.30 o 
  10  12  12       86.45       90.90     15.55 o 
  12  12  12      142.70      122.34     26.08 o 
  14  12  12       12.17        6.10     22.66 o 
 -15  13  12        3.10       25.08     17.49 o 
 -13  13  12        2.63      -13.47     22.14 o 
 -11  13  12       70.01       55.26     19.72 o 
  -9  13  12      145.93      160.48     18.31 o 
  -7  13  12      366.75      398.77     16.71 o 
  -5  13  12      813.29      779.61     22.40 o 
  -3  13  12      507.61      514.68     16.74 o 
  -1  13  12      135.35      150.21     10.16 o 
   1  13  12      145.01      193.04     11.39 o 
   3  13  12       37.02       31.40      8.93 o 
   5  13  12       31.72        4.09      8.48 o 
   7  13  12       14.60       15.29      8.48 o 
   9  13  12      110.01      114.90     12.02 o 
  11  13  12      137.25      123.94     21.21 o 
  13  13  12        1.94       14.62     19.80 o 
 -14  14  12      188.38      265.79     31.78 o 
 -12  14  12       47.74       29.88     15.85 o 
 -10  14  12      219.28      242.46     27.09 o 
  -8  14  12       77.60       93.32      7.59 o 
  -6  14  12      141.56      126.85      8.67 o 
  -4  14  12      122.06      135.18     10.72 o 
  -2  14  12       95.72       90.49      9.90 o 
   0  14  12      522.61      496.30     15.74 o 
   2  14  12       76.21       67.91     10.27 o 
   4  14  12       46.51       44.95      8.00 o 
   6  14  12       55.82       53.40      9.15 o 
   8  14  12        4.19       -6.73      6.73 o 
  10  14  12       17.73       38.77     19.42 o 
  12  14  12      147.57      143.03     22.96 o 
 -13  15  12        5.99       45.47     19.24 o 
 -11  15  12      116.74      118.88     20.99 o 
  -9  15  12      169.42      163.76     34.08 o 
  -7  15  12      389.67      413.84     14.92 o 
  -5  15  12        7.91        5.54      9.08 o 
  -3  15  12        9.16        6.47      7.93 o 
  -1  15  12       51.81       58.64      9.60 o 
   1  15  12      111.35      103.74     10.20 o 
   3  15  12       35.48       29.73     12.47 o 
   5  15  12      154.09      122.98     11.65 o 
   7  15  12       51.17       62.36      6.70 o 
   9  15  12       54.60       91.76     11.72 o 
  11  15  12      113.58      128.00     23.03 o 
 -12  16  12       18.11      -20.09     20.09 o 
 -10  16  12        5.67       43.72     19.24 o 
  -8  16  12       16.31       30.59      7.00 o 
  -6  16  12       43.58       46.74      7.63 o 
  -4  16  12       10.27       -5.02     11.87 o 
  -2  16  12       71.84       89.04     10.94 o 
   0  16  12       60.59       74.90     11.01 o 
   2  16  12      260.38      245.66     12.87 o 
   4  16  12       57.33       50.01     10.20 o 
   6  16  12       39.32       14.55     11.65 o 
   8  16  12        0.64       24.33     16.19 o 
  10  16  12       96.31      111.26     24.37 o 
  -9  17  12       12.93      -20.09     20.09 o 
  -7  17  12        0.28       21.40     10.53 o 
  -5  17  12       16.57       21.17      9.79 o 
  -3  17  12       13.41       40.63     11.09 o 
  -1  17  12       50.40       68.17     11.83 o 
   1  17  12       68.62       82.49     14.66 o 
   3  17  12      144.72      139.09     11.80 o 
   5  17  12       42.97       36.43      7.85 o 
   7  17  12      103.03      109.58     11.94 o 
   9  17  12       30.53       11.09     26.53 o 
  -8  18  12        0.69       -4.09     31.78 o 
  -6  18  12       27.19       68.39     14.40 o 
  -4  18  12       74.61      103.67     18.90 o 
  -2  18  12       88.50      113.79     13.47 o 
   0  18  12      135.23      136.45     12.99 o 
   2  18  12      148.12      146.16     12.47 o 
   4  18  12       94.48      116.58     20.39 o 
   6  18  12       23.77       38.18     11.65 o 
  -5  19  12        4.89       54.51     10.49 o 
  -3  19  12       43.93       76.65     25.08 o 
  -1  19  12        2.92        8.19     10.38 o 
   1  19  12      129.95      140.09     13.54 o 
   3  19  12      138.71      122.61     21.13 o 
 -19   1  13        5.53       -1.82     17.00 o 
 -17   1  13      105.85      110.36     20.20 o 
 -15   1  13       42.41       35.42      6.25 o 
 -13   1  13       88.68       82.83      3.35 o 
 -11   1  13       44.36       36.58      3.80 o 
  -9   1  13      606.51      632.34     14.36 o 
  -7   1  13      114.20      118.66      8.15 o 
  -5   1  13        7.12       27.87      7.22 o 
  -3   1  13       42.30       20.02      6.96 o 
  -1   1  13      206.10      196.24      6.96 o 
   1   1  13      250.55      236.76      9.71 o 
   3   1  13      282.91      294.22     13.25 o 
   5   1  13      927.50      957.77     25.97 o 
   7   1  13     1575.95     1591.67     35.05 o 
   9   1  13     1021.33      967.04     20.69 o 
  11   1  13      650.32      714.05     23.03 o 
  13   1  13        3.78       16.71     11.98 o 
  15   1  13       11.41        5.06     19.35 o 
  17   1  13        0.06      -21.58     21.58 o 
 -18   2  13       59.42       82.64     21.77 o 
 -16   2  13      144.87      136.93     11.94 o 
 -14   2  13       57.62       42.01      7.70 o 
 -12   2  13       70.64       56.78     10.05 o 
 -10   2  13      496.48      483.35     10.79 o 
  -8   2  13      677.16      721.45     16.78 o 
  -6   2  13      951.64      937.79     20.43 o 
  -4   2  13      320.02      343.29     12.47 o 
  -2   2  13      203.38      221.81      8.78 o 
   0   2  13      167.66      175.52      7.74 o 
   2   2  13      645.07      737.90     19.98 o 
   4   2  13     3518.38     3486.75     74.57 o 
   6   2  13      735.68      727.56     18.53 o 
   8   2  13      411.55      384.52     12.20 o 
  10   2  13      161.41      148.21      8.93 o 
  12   2  13      149.25      114.61     10.72 o 
  14   2  13      164.51      174.33     17.38 o 
  16   2  13      105.86      109.62     23.26 o 
 -19   3  13      117.76      141.36     27.83 o 
 -17   3  13      130.11       77.99     20.28 o 
 -15   3  13       34.44       31.29      7.85 o 
 -13   3  13      139.52      151.14     11.72 o 
 -11   3  13       36.03       24.71      9.79 o 
  -9   3  13     1051.31     1039.48     19.35 o 
  -7   3  13      243.24      220.43      8.67 o 
  -5   3  13       57.55       49.12      8.11 o 
  -3   3  13      151.01      167.74     10.05 o 
  -1   3  13      458.48      490.61     15.40 o 
   1   3  13       52.49       47.59      9.38 o 
   3   3  13      355.25      367.89     13.06 o 
   5   3  13       57.65       37.73      8.74 o 
   7   3  13      448.06      431.11     12.65 o 
   9   3  13      504.39      534.59     18.57 o 
  11   3  13      255.88      217.86     12.54 o 
  13   3  13      120.03      119.63     11.50 o 
  15   3  13       50.00       58.42      9.15 o 
  17   3  13       69.34       46.55     16.19 o 
 -18   4  13       14.83       26.20     19.72 o 
 -16   4  13       88.44       75.61      9.38 o 
 -14   4  13      214.82      151.48     13.25 o 
 -12   4  13      998.60     1031.15     27.09 o 
 -10   4  13      130.14      115.98     13.25 o 
  -8   4  13     1049.41     1058.98     19.24 o 
  -6   4  13       78.30      155.31     14.29 o 
  -4   4  13       23.79       30.55      7.55 o 
  -2   4  13     1085.09     1152.12     28.50 o 
   0   4  13     1326.86     1350.11     31.48 o 
   2   4  13     2219.97     2210.17     41.15 o 
   4   4  13     2042.36     2058.09     38.74 o 
   6   4  13      296.44      284.62     10.79 o 
   8   4  13      511.92      479.70     16.71 o 
  10   4  13      115.52      104.86     10.05 o 
  12   4  13       27.80       17.82      6.14 o 
  14   4  13       41.50       44.73      9.53 o 
  16   4  13       69.24       49.34     18.60 o 
 -19   5  13        6.81       33.67     24.52 o 
 -17   5  13       13.22       17.82     13.54 o 
 -15   5  13       32.21       31.00      8.52 o 
 -13   5  13      171.12      145.08     12.35 o 
 -11   5  13      394.06      392.86     15.07 o 
  -9   5  13      101.19       73.71      9.34 o 
  -7   5  13      653.93      662.96     13.99 o 
  -5   5  13      210.86      198.21      8.78 o 
  -3   5  13      308.26      275.98     11.50 o 
  -1   5  13      537.15      525.73     16.63 o 
   1   5  13      325.51      353.04     11.98 o 
   3   5  13       57.12       51.57      7.40 o 
   5   5  13      498.89      468.47     11.76 o 
   7   5  13       23.17       16.04      6.62 o 
   9   5  13      886.98      968.90     21.88 o 
  11   5  13       29.07        2.68      9.75 o 
  13   5  13       74.40       60.47     15.70 o 
  15   5  13       12.17       21.69      9.53 o 
  17   5  13       21.07       13.84     22.25 o 
 -18   6  13        4.19       10.49     16.89 o 
 -16   6  13        7.84        1.86     12.09 o 
 -14   6  13        1.36      -12.06     12.06 o 
 -12   6  13      306.72      288.93     14.44 o 
 -10   6  13     1161.97     1183.86     30.85 o 
  -8   6  13     2031.28     2040.75     38.47 o 
  -6   6  13     1080.84     1073.34     27.50 o 
  -4   6  13      105.53      103.33      8.89 o 
  -2   6  13     2017.02     2038.48     46.40 o 
   0   6  13     1642.91     1484.36     29.88 o 
   2   6  13     1353.23     1309.81     24.78 o 
   4   6  13      413.51      405.81     10.01 o 
   6   6  13      141.92      124.17      8.15 o 
   8   6  13       74.87       77.51      8.67 o 
  10   6  13       48.46       40.19     12.80 o 
  12   6  13       39.20       32.93     10.05 o 
  14   6  13       46.74       37.92     15.93 o 
  16   6  13       41.18       15.55     18.87 o 
 -17   7  13       27.47       50.12     18.23 o 
 -15   7  13      213.76      247.67     18.46 o 
 -13   7  13      100.38       92.69     11.20 o 
 -11   7  13      348.18      335.56     15.85 o 
  -9   7  13       85.03       96.82     13.13 o 
  -7   7  13      197.46      193.97     10.05 o 
  -5   7  13      244.17      218.98     12.09 o 
  -3   7  13      611.13      548.36     15.96 o 
  -1   7  13       52.51       27.46      6.36 o 
   1   7  13       45.85       48.93      7.29 o 
   3   7  13       83.65       69.80      7.81 o 
   5   7  13       86.00       77.02      6.88 o 
   7   7  13        0.36       -5.99      8.33 o 
   9   7  13      145.36      150.29     10.64 o 
  11   7  13       86.31       97.27     11.76 o 
  13   7  13       18.91       15.14     18.27 o 
  15   7  13       36.48       54.10     15.59 o 
 -18   8  13      129.53      130.61     23.96 o 
 -16   8  13       25.34       12.65     12.47 o 
 -14   8  13        5.36        6.25     12.54 o 
 -12   8  13        4.61       -7.59     11.09 o 
 -10   8  13      503.10      506.46     19.91 o 
  -8   8  13      812.32      836.10     25.71 o 
  -6   8  13     3445.80     3477.00     84.39 o 
  -4   8  13        4.92       -8.93      8.93 o 
  -2   8  13     3662.00     3730.92     64.56 o 
   0   8  13       12.68        2.42      5.25 o 
   2   8  13     1022.17     1002.87     20.58 o 
   4   8  13      159.55      122.57     10.01 o 
   6   8  13      125.26      123.91      7.40 o 
   8   8  13      365.77      343.44     14.66 o 
  10   8  13       51.37       42.87      9.97 o 
  12   8  13       90.36       92.76     15.44 o 
  14   8  13      115.77      133.66     21.84 o 
  16   8  13        5.62      -15.14     26.23 o 
 -17   9  13       82.33      103.37     17.15 o 
 -15   9  13       43.58       32.71     16.15 o 
 -13   9  13      235.79      270.07     15.44 o 
 -11   9  13      317.08      366.66     16.00 o 
  -9   9  13       83.41       93.28     14.18 o 
  -7   9  13      248.56      247.15     17.00 o 
  -5   9  13      494.53      461.62     18.94 o 
  -3   9  13      261.34      205.43      8.67 o 
  -1   9  13      256.47      236.62      9.97 o 
   1   9  13      238.64      224.78      9.30 o 
   3   9  13      126.74      113.56      8.37 o 
   5   9  13       68.87       46.14      7.63 o 
   7   9  13       52.90       73.30      7.52 o 
   9   9  13       10.12        6.81     10.01 o 
  11   9  13       11.90       -4.58     16.30 o 
  13   9  13        9.13       -4.13     20.95 o 
  15   9  13       11.41      -15.40     22.59 o 
 -16  10  13       18.16       35.27     16.37 o 
 -14  10  13       17.46       30.10     15.55 o 
 -12  10  13       22.21        8.45     15.67 o 
 -10  10  13       99.32       62.51     13.10 o 
  -8  10  13       22.59       20.65     12.99 o 
  -6  10  13      323.82      354.64     22.25 o 
  -4  10  13      390.74      423.15     12.43 o 
  -2  10  13      179.95      149.51      7.81 o 
   0  10  13      488.51      492.02     13.73 o 
   2  10  13      395.03      350.40     13.95 o 
   4  10  13      112.79       86.47      8.41 o 
   6  10  13       16.60       23.67      7.55 o 
   8  10  13        7.86       -6.10      9.34 o 
  10  10  13       12.05       19.39     13.88 o 
  12  10  13       56.31       53.17     20.13 o 
  14  10  13       70.80       60.28     20.09 o 
 -15  11  13       24.80       -0.19     18.83 o 
 -13  11  13       59.88       42.90     17.64 o 
 -11  11  13       16.03       21.58     15.70 o 
  -9  11  13       19.16        6.62     12.95 o 
  -7  11  13       43.93       32.22     17.30 o 
  -5  11  13      331.04      344.04     11.91 o 
  -3  11  13      497.53      466.23     13.58 o 
  -1  11  13      330.58      326.70     11.27 o 
   1  11  13      103.61      100.80      8.56 o 
   3  11  13        5.78        9.60      7.81 o 
   5  11  13       33.54       26.60      7.52 o 
   7  11  13       68.47       63.59      8.60 o 
   9  11  13       66.07       77.69      9.49 o 
  11  11  13       68.52       61.58     18.49 o 
  13  11  13       49.87       45.58     21.77 o 
 -14  12  13        2.25        8.71     17.45 o 
 -12  12  13       11.61       11.57     19.35 o 
 -10  12  13       24.57       18.94     13.10 o 
  -8  12  13      311.83      291.87     17.15 o 
  -6  12  13      756.86      747.39     24.93 o 
  -4  12  13       91.83       90.16      7.63 o 
  -2  12  13      882.98      872.60     22.10 o 
   0  12  13      274.80      278.07     11.20 o 
   2  12  13      594.96      595.54     17.04 o 
   4  12  13       59.00       45.88      8.74 o 
   6  12  13       10.51       -4.24      5.36 o 
   8  12  13       32.80       29.73      9.12 o 
  10  12  13       60.40       38.25     19.83 o 
  12  12  13       10.71       52.87     23.67 o 
 -13  13  13       13.83        2.87     19.16 o 
 -11  13  13       85.03      100.17     19.50 o 
  -9  13  13      235.77      221.62     17.08 o 
  -7  13  13       41.12       37.47      7.44 o 
  -5  13  13      613.30      630.14     19.91 o 
  -3  13  13       21.54       12.91      7.40 o 
  -1  13  13      157.82      161.86     10.79 o 
   1  13  13      103.82      103.52      9.38 o 
   3  13  13      132.44      106.61      9.19 o 
   5  13  13       42.39       39.78      8.22 o 
   7  13  13       29.12       31.81      8.67 o 
   9  13  13       25.58       17.38     11.91 o 
  11  13  13       91.15      110.59     23.63 o 
  13  13  13       78.63       66.16     19.53 o 
 -12  14  13        3.62       -7.59     27.68 o 
 -10  14  13       92.16       46.70     18.94 o 
  -8  14  13      396.21      364.17     26.75 o 
  -6  14  13      455.00      411.20     14.25 o 
  -4  14  13      138.90      133.02     10.49 o 
  -2  14  13      271.00      227.95     10.72 o 
   0  14  13      115.61      112.26      9.67 o 
   2  14  13      479.71      482.64     17.71 o 
   4  14  13      145.44      139.87      8.86 o 
   6  14  13        9.99       17.56      8.30 o 
   8  14  13        7.77        2.87      8.52 o 
  10  14  13       36.37       72.04     24.26 o 
  12  14  13      126.93      139.87     21.58 o 
 -11  15  13       16.97      -13.40     18.34 o 
  -9  15  13        0.12      -14.29     20.39 o 
  -7  15  13       60.38       76.95      6.62 o 
  -5  15  13        3.17       -6.77      9.04 o 
  -3  15  13      196.44      220.95     13.02 o 
  -1  15  13       60.99       59.01      9.90 o 
   1  15  13      191.44      219.20     12.24 o 
   3  15  13        0.88       -9.75      9.75 o 
   5  15  13       30.08       34.46      8.00 o 
   7  15  13       25.33       32.56     10.05 o 
   9  15  13      147.41      180.24     27.27 o 
 -10  16  13      121.76      149.77     25.08 o 
  -8  16  13       79.96       39.93     19.72 o 
  -6  16  13       34.91       42.12      8.52 o 
  -4  16  13       84.83      109.36     11.57 o 
  -2  16  13       97.86      109.88     10.20 o 
   0  16  13      167.49      191.93     12.09 o 
   2  16  13       75.84       74.68     10.72 o 
   4  16  13       20.20       19.94     10.79 o 
   6  16  13        1.29       23.33     10.79 o 
   8  16  13      143.37      177.82     21.99 o 
  -9  17  13       57.12       63.81     31.78 o 
  -7  17  13       23.56       46.81     18.53 o 
  -5  17  13      157.15      139.05     14.62 o 
  -3  17  13       41.93       32.45     10.94 o 
  -1  17  13      388.16      364.13     20.65 o 
   1  17  13      183.01      162.49     15.22 o 
   3  17  13       66.63       76.50     14.29 o 
   5  17  13       20.40       30.29     13.10 o 
   7  17  13       44.55       71.40     17.49 o 
  -6  18  13        5.11        2.42     17.82 o 
  -4  18  13       53.32       33.64     15.00 o 
  -2  18  13       17.15       18.75     13.84 o 
   0  18  13       91.71      106.68     13.92 o 
   2  18  13       75.33       82.94     13.66 o 
   4  18  13       96.14       95.74     19.31 o 
  -1  19  13       53.63       45.54     15.40 o 
   1  19  13       45.54       14.59     20.69 o 
 -18   0  14       47.18      140.76     26.53 o 
 -16   0  14       62.41       32.63     23.59 o 
 -14   0  14        8.62       15.14      2.90 o 
 -12   0  14      870.16      874.53     16.04 o 
 -10   0  14     1205.23     1165.96     20.39 o 
  -8   0  14     1874.30     2016.01     32.04 o 
  -6   0  14      364.80      380.58      9.90 o 
  -4   0  14      579.87      584.56     12.24 o 
  -2   0  14      208.23      221.47      7.59 o 
   0   0  14      135.79      143.67      6.70 o 
   2   0  14      805.37      870.44     21.58 o 
   4   0  14     4091.47     4163.44     80.71 o 
   6   0  14      283.38      234.31     11.09 o 
   8   0  14     2562.20     2762.88     55.67 o 
  10   0  14      223.16      250.31      8.15 o 
  12   0  14       91.22       70.21     11.94 o 
  14   0  14       27.71       15.74     18.64 o 
  16   0  14      158.34      134.33     21.84 o 
 -19   1  14       41.49       34.31     18.75 o 
 -17   1  14       90.63       81.79     18.90 o 
 -15   1  14      104.41       89.45     11.05 o 
 -13   1  14       25.54       18.79      2.57 o 
 -11   1  14      520.42      547.98     12.39 o 
  -9   1  14      201.81      211.76      8.97 o 
  -7   1  14      491.62      470.33     13.73 o 
  -5   1  14       30.70       32.00      6.66 o 
  -3   1  14      136.00      110.81      6.66 o 
  -1   1  14      752.19      863.93     16.45 o 
   1   1  14     3590.60     3540.93     60.17 o 
   3   1  14     5346.56     5591.32    106.34 o 
   5   1  14     1792.07     1821.33     38.29 o 
   7   1  14     1453.18     1486.37     32.34 o 
   9   1  14       71.70       85.06      6.44 o 
  11   1  14      403.82      376.63     17.41 o 
  13   1  14      540.07      572.02     32.93 o 
  15   1  14      104.72      104.82     22.85 o 
  17   1  14        9.25       30.36     18.79 o 
 -18   2  14       45.40       62.51     23.52 o 
 -16   2  14      195.17      270.70     27.50 o 
 -14   2  14       20.13       15.89      7.59 o 
 -12   2  14      235.98      289.38     13.06 o 
 -10   2  14      110.16      108.09      5.54 o 
  -8   2  14      179.79      191.07      8.37 o 
  -6   2  14       28.31       25.04      7.33 o 
  -4   2  14       71.29       63.26      6.88 o 
  -2   2  14      287.01      313.01      9.97 o 
   0   2  14       53.70       51.09      6.55 o 
   2   2  14      181.66      164.69     12.50 o 
   4   2  14       61.09       73.90     10.87 o 
   6   2  14       27.31       14.44     11.50 o 
   8   2  14       56.18       47.89      7.93 o 
  10   2  14       51.45       54.85      8.22 o 
  12   2  14       22.26       29.36     11.57 o 
  14   2  14        2.73       -1.79     20.28 o 
  16   2  14        0.10      -15.44     22.18 o 
 -19   3  14       31.50       19.13     25.23 o 
 -17   3  14       30.06       32.30     23.59 o 
 -15   3  14       97.36       87.44     13.77 o 
 -13   3  14        6.71       -8.41     14.44 o 
 -11   3  14      295.69      275.87     13.54 o 
  -9   3  14      107.34      106.57      5.69 o 
  -7   3  14      995.93      981.51     21.73 o 
  -5   3  14      413.11      376.67     12.17 o 
  -3   3  14        0.27       -5.43      5.43 o 
  -1   3  14     3327.78     3288.24     61.25 o 
   1   3  14     2241.76     2188.29     41.41 o 
   3   3  14       47.99       50.87     10.27 o 
   5   3  14       77.46       69.73      9.34 o 
   7   3  14      368.83      338.83     11.80 o 
   9   3  14       11.36       -9.60      9.60 o 
  11   3  14       16.67       -9.67      9.67 o 
  13   3  14       56.49       71.81     15.93 o 
  15   3  14        6.84        9.41     17.04 o 
  17   3  14       18.95       34.98     19.83 o 
 -18   4  14       22.48       -1.41     25.93 o 
 -16   4  14       81.06       84.13     14.25 o 
 -14   4  14       13.39       -4.02     11.27 o 
 -12   4  14       67.59       67.68      9.53 o 
 -10   4  14      294.61      278.22     14.55 o 
  -8   4  14       58.00       54.07      4.65 o 
  -6   4  14      412.32      416.15     12.76 o 
  -4   4  14       77.84       77.77      7.70 o 
  -2   4  14      301.65      265.04     12.80 o 
   0   4  14      541.66      527.30     14.77 o 
   2   4  14       80.58       78.29      8.52 o 
   4   4  14     1000.75     1054.22     22.66 o 
   6   4  14      119.40       83.57      9.34 o 
   8   4  14     1195.25     1255.41     30.03 o 
  10   4  14      225.92      187.35     12.80 o 
  12   4  14       98.83       83.05     12.50 o 
  14   4  14       22.83       12.91     15.93 o 
  16   4  14       14.47        7.03     19.35 o 
 -17   5  14       27.16       55.40     22.47 o 
 -15   5  14       48.28       40.41     10.49 o 
 -13   5  14       62.46       59.16     12.24 o 
 -11   5  14        6.21       24.86     13.25 o 
  -9   5  14       80.71       51.87      9.60 o 
  -7   5  14      277.38      255.70      9.34 o 
  -5   5  14     1157.42     1153.98     25.12 o 
  -3   5  14      486.42      502.55     16.30 o 
  -1   5  14     3549.18     3675.81     80.11 o 
   1   5  14      345.40      323.16     10.16 o 
   3   5  14      997.88     1061.33     23.22 o 
   5   5  14       95.13       77.84      8.37 o 
   7   5  14      102.38       97.30      6.81 o 
   9   5  14      210.97      220.39     11.80 o 
  11   5  14       28.55       34.42     10.31 o 
  13   5  14       54.78       75.05      5.28 o 
  15   5  14       90.77       90.27     16.82 o 
 -18   6  14       12.71       43.80     20.28 o 
 -16   6  14       68.19       50.79     13.58 o 
 -14   6  14       69.05       51.98     14.44 o 
 -12   6  14      487.08      491.50     19.20 o 
 -10   6  14      230.51      241.12     13.62 o 
  -8   6  14      104.37      118.62      4.95 o 
  -6   6  14      272.48      280.30     13.62 o 
  -4   6  14      357.93      400.97     13.99 o 
  -2   6  14      240.85      224.82     12.76 o 
   0   6  14      266.27      304.11     10.98 o 
   2   6  14        9.62        9.15      7.85 o 
   4   6  14      267.89      231.78      7.40 o 
   6   6  14        1.98       -7.44      7.44 o 
   8   6  14      142.32      139.01      9.19 o 
  10   6  14      104.86       83.94      7.93 o 
  12   6  14       33.71       41.38     17.67 o 
  14   6  14       24.70      -12.61     18.08 o 
  16   6  14        0.74        3.83     21.25 o 
 -17   7  14      120.57      119.44     26.83 o 
 -15   7  14      495.31      521.86     26.42 o 
 -13   7  14      133.99      129.90     13.54 o 
 -11   7  14      184.77      137.53     17.23 o 
  -9   7  14       28.21       21.58      9.60 o 
  -7   7  14      413.68      412.95     11.65 o 
  -5   7  14      312.13      334.25     16.15 o 
  -3   7  14     1392.65     1493.74     35.20 o 
  -1   7  14        2.12       -4.99      6.40 o 
   1   7  14     1140.70     1177.20     24.89 o 
   3   7  14      161.19      130.87      7.55 o 
   5   7  14      141.13      132.69      6.92 o 
   7   7  14      321.51      295.33     10.79 o 
   9   7  14      117.50      111.18     10.31 o 
  11   7  14      316.16      303.03     20.17 o 
  13   7  14       58.72       27.35     15.48 o 
  15   7  14       41.63       38.36     20.02 o 
 -16   8  14       58.13       83.16     17.93 o 
 -14   8  14       13.68        4.80     10.94 o 
 -12   8  14       99.18      106.90     14.44 o 
 -10   8  14      364.56      364.50     17.67 o 
  -8   8  14      631.20      641.68     22.21 o 
  -6   8  14       89.86       78.77     10.34 o 
  -4   8  14      331.97      314.64     13.62 o 
  -2   8  14      533.76      505.19     14.36 o 
   0   8  14      333.33      394.72     10.98 o 
   2   8  14      674.69      697.98     17.19 o 
   4   8  14       38.79       33.23      6.51 o 
   6   8  14       52.50       50.49      6.47 o 
   8   8  14       49.51       56.63      8.71 o 
  10   8  14        1.68       -8.00      9.60 o 
  12   8  14       58.23       35.57     17.49 o 
  14   8  14        9.23       21.84     16.89 o 
 -17   9  14      248.69      344.75     42.83 o 
 -15   9  14      141.28      130.75     16.93 o 
 -13   9  14      399.27      436.06     22.18 o 
 -11   9  14      339.00      346.53     19.20 o 
  -9   9  14      228.54      156.35     17.79 o 
  -7   9  14       60.23      109.51     20.50 o 
  -5   9  14      675.38      713.49     24.45 o 
  -3   9  14       34.17       22.47      7.63 o 
  -1   9  14       38.48       32.52      6.14 o 
   1   9  14      287.33      283.31     11.27 o 
   3   9  14       49.33       35.87      9.71 o 
   5   9  14      183.03      174.48      7.78 o 
   7   9  14      225.22      234.72      9.04 o 
   9   9  14       21.02       22.77      9.19 o 
  11   9  14      375.17      353.75     23.18 o 
  13   9  14       83.55       85.28     22.96 o 
  15   9  14       27.30       -6.10     25.08 o 
 -16  10  14        0.24       -0.60     13.02 o 
 -14  10  14        0.45        4.17     19.87 o 
 -12  10  14       95.80      100.13     18.87 o 
 -10  10  14        5.31      -19.94     19.94 o 
  -8  10  14       20.38        5.10     16.71 o 
  -6  10  14       89.07      138.46     20.84 o 
  -4  10  14       65.11       65.45      7.85 o 
  -2  10  14      182.89      180.84      9.04 o 
   0  10  14      163.84      141.43      8.30 o 
   2  10  14      304.90      333.29     12.50 o 
   4  10  14      146.32      141.47      8.97 o 
   6  10  14       19.28        1.27     10.87 o 
   8  10  14      120.08      116.50     10.05 o 
  10  10  14       11.12       -1.97     20.43 o 
  12  10  14       10.22        2.27     18.34 o 
  14  10  14       26.72       48.67     26.53 o 
 -15  11  14      176.40      174.92     29.95 o 
 -13  11  14       86.62       67.98     16.89 o 
 -11  11  14      184.74      195.24     17.45 o 
  -9  11  14      207.13      163.09     13.95 o 
  -7  11  14      296.09      272.56     21.13 o 
  -5  11  14      188.65      181.69     10.46 o 
  -3  11  14      182.42      178.90      9.15 o 
  -1  11  14      123.85      144.37     10.20 o 
   1  11  14       20.64       33.27      7.70 o 
   3  11  14      169.49      185.90     10.57 o 
   5  11  14       48.27       47.26      8.04 o 
   7  11  14       14.65        7.96      9.30 o 
   9  11  14       15.23      -12.80     20.35 o 
  11  11  14      112.99       95.33     23.48 o 
  13  11  14      173.78      150.74     24.82 o 
 -14  12  14        5.27        4.58     19.20 o 
 -12  12  14        8.67       16.48     17.30 o 
 -10  12  14       17.47       20.32     14.96 o 
  -8  12  14      247.20      221.17     21.58 o 
  -6  12  14      120.05      123.91     18.83 o 
  -4  12  14      143.44      130.31      8.48 o 
  -2  12  14      250.04      254.33     12.35 o 
   0  12  14      411.38      380.69     13.84 o 
   2  12  14      261.23      228.65     11.13 o 
   4  12  14      142.14      141.95     10.46 o 
   6  12  14       77.77       81.15      8.11 o 
   8  12  14       26.17       26.90     11.87 o 
  10  12  14       24.81       20.28     21.62 o 
  12  12  14       40.47       38.96     22.40 o 
 -13  13  14      168.99      171.35     21.28 o 
 -11  13  14      139.20      142.66     22.77 o 
  -9  13  14      250.94      244.73     23.78 o 
  -7  13  14       49.48       -2.05     16.04 o 
  -5  13  14       19.07       10.64      6.92 o 
  -3  13  14       54.74       40.52      8.07 o 
  -1  13  14      324.28      272.22     11.61 o 
   1  13  14      310.19      256.56     11.20 o 
   3  13  14       27.35       30.07      8.71 o 
   5  13  14       30.66       18.75      8.37 o 
   7  13  14        1.97       -3.53      7.59 o 
   9  13  14        3.09       -8.82      8.82 o 
  11  13  14      206.12      247.11     28.20 o 
 -12  14  14        7.06        2.05     18.64 o 
 -10  14  14       48.02        2.05     28.28 o 
  -8  14  14        4.34        1.41     25.45 o 
  -6  14  14       54.38       36.91      7.29 o 
  -4  14  14      103.04       81.30      9.75 o 
  -2  14  14      145.95      160.11     10.38 o 
   0  14  14       35.91       48.45      9.97 o 
   2  14  14       75.71       82.34      8.41 o 
   4  14  14       25.41       18.01      9.12 o 
   6  14  14        8.17        7.44      7.70 o 
   8  14  14        8.57        5.10     11.27 o 
  10  14  14       71.09       93.43     24.22 o 
 -11  15  14      139.14      138.72     29.43 o 
  -9  15  14       71.08      104.34     30.88 o 
  -7  15  14      131.19      129.79     12.13 o 
  -5  15  14       76.81       80.74      9.19 o 
  -3  15  14       19.89       14.10      8.15 o 
  -1  15  14       34.63       33.64      9.30 o 
   1  15  14       82.11       93.40     10.83 o 
   3  15  14       22.48       26.34     10.42 o 
   5  15  14       29.22       33.82      8.74 o 
   7  15  14       75.77       84.76     14.59 o 
   9  15  14      265.44      295.29     28.80 o 
  -8  16  14       26.96       17.75     21.28 o 
  -6  16  14       85.73      106.05     15.29 o 
  -4  16  14       84.09      104.89     11.83 o 
  -2  16  14      101.87      105.75     12.76 o 
   0  16  14       47.24       35.54      9.71 o 
   2  16  14       40.01       35.31      9.30 o 
   4  16  14        5.24        2.34     13.40 o 
   6  16  14       15.38       29.43      9.60 o 
   8  16  14        5.81       23.59     19.83 o 
  -7  17  14       81.49       66.60     23.74 o 
  -5  17  14      151.11      146.64     18.42 o 
  -3  17  14        3.45       -1.34     14.55 o 
  -1  17  14       48.37       63.67     12.09 o 
   1  17  14       31.09       31.67     12.47 o 
   3  17  14       12.38       27.05     12.91 o 
   5  17  14      107.01      132.58     28.28 o 
  -4  18  14        1.67       40.48     15.00 o 
  -2  18  14       29.35       16.30     16.63 o 
   0  18  14       32.38       32.52     12.54 o 
   2  18  14       53.69       50.60     18.38 o 
 -17   1  15       38.54       31.78     17.82 o 
 -15   1  15        3.45        7.96     20.35 o 
 -13   1  15       31.78       33.08      2.60 o 
 -11   1  15       76.05       79.55      5.54 o 
  -9   1  15      650.74      647.07     14.59 o 
  -7   1  15      104.88      107.20      7.14 o 
  -5   1  15      549.33      580.36     12.54 o 
  -3   1  15      229.82      220.21      7.85 o 
  -1   1  15      151.71      159.67      7.59 o 
   1   1  15      588.36      593.60     15.14 o 
   3   1  15      804.88      783.15     19.94 o 
   5   1  15       42.92       11.46      8.48 o 
   7   1  15      371.02      386.31     13.54 o 
   9   1  15      182.25      187.28      8.33 o 
  11   1  15        1.53       10.49     12.09 o 
  13   1  15       25.78       18.46     21.17 o 
  15   1  15       64.04       87.59     22.25 o 
 -18   2  15       30.90       35.39     20.87 o 
 -16   2  15      198.93      218.46     26.83 o 
 -14   2  15       33.08       42.94     11.42 o 
 -12   2  15      103.87      107.27     10.49 o 
 -10   2  15      218.47      188.80      7.00 o 
  -8   2  15      306.46      288.26     10.72 o 
  -6   2  15      317.88      321.75     11.31 o 
  -4   2  15      197.15      205.73      8.30 o 
  -2   2  15       78.47       72.56      6.66 o 
   0   2  15     2024.96     2200.57     39.33 o 
   2   2  15     1130.92     1166.26     28.58 o 
   4   2  15       42.75       37.95      8.78 o 
   6   2  15      714.86      747.50     21.73 o 
   8   2  15     1240.74     1315.62     29.84 o 
  10   2  15        6.80      -13.95     13.95 o 
  12   2  15       59.20       44.35     20.28 o 
  14   2  15        9.93        0.07     20.84 o 
  16   2  15       93.39       65.27     19.83 o 
 -17   3  15        2.33      -22.36     22.36 o 
 -15   3  15       84.13      107.72     21.84 o 
 -13   3  15       19.66        3.01      9.04 o 
 -11   3  15      109.03      106.72     10.27 o 
  -9   3  15      281.33      296.45      9.60 o 
  -7   3  15      210.24      205.92      9.04 o 
  -5   3  15       98.89       99.46      8.86 o 
  -3   3  15      375.93      316.76     10.60 o 
  -1   3  15      764.29      803.65     18.57 o 
   1   3  15      508.46      496.41     13.88 o 
   3   3  15      722.72      805.66     23.55 o 
   5   3  15       64.35       48.60     10.60 o 
   7   3  15      392.69      364.95     12.99 o 
   9   3  15       24.39       17.53     10.72 o 
  11   3  15       48.46       46.14      7.93 o 
  13   3  15      100.67      108.58     25.19 o 
  15   3  15       81.69       57.41     21.58 o 
 -18   4  15        8.25       22.55     22.51 o 
 -16   4  15       75.73       74.01     27.35 o 
 -14   4  15       66.58       81.30     14.88 o 
 -12   4  15      114.18      103.07     11.27 o 
 -10   4  15       90.61      107.98     14.55 o 
  -8   4  15      160.81      152.93      7.55 o 
  -6   4  15     2183.90     2318.60     46.66 o 
  -4   4  15      406.63      438.96     13.62 o 
  -2   4  15     5218.20     5263.91    102.03 o 
   0   4  15     1350.72     1338.13     28.17 o 
   2   4  15     1090.41     1059.24     22.25 o 
   4   4  15      132.68      103.70      9.60 o 
   6   4  15     1308.50     1386.87     28.99 o 
   8   4  15     1045.25     1162.76     29.51 o 
  10   4  15      178.43      138.20     12.09 o 
  12   4  15        3.97      -14.10     14.10 o 
  14   4  15       43.94       49.19     19.24 o 
 -17   5  15       15.34       21.58     22.55 o 
 -15   5  15      105.11       95.11     16.07 o 
 -13   5  15       17.26       30.55     13.32 o 
 -11   5  15       80.35       75.83     12.54 o 
  -9   5  15      210.28      224.97     11.65 o 
  -7   5  15      275.53      281.60      9.97 o 
  -5   5  15      245.01      243.68     10.49 o 
  -3   5  15      859.32      874.39     23.70 o 
  -1   5  15     1164.25     1198.85     27.27 o 
   1   5  15        6.79       -1.12      7.40 o 
   3   5  15       69.36       45.25      7.70 o 
   5   5  15       31.61       30.55      8.60 o 
   7   5  15       66.57       82.83     10.20 o 
   9   5  15       47.62       56.52     11.20 o 
  11   5  15       74.25       69.06     14.33 o 
  13   5  15       11.94       11.83     16.82 o 
  15   5  15       33.90       15.07     19.16 o 
 -16   6  15      127.68      123.65     26.98 o 
 -14   6  15       15.95       -7.74     10.53 o 
 -12   6  15       48.22       43.16     14.14 o 
 -10   6  15       62.77       50.72     11.94 o 
  -8   6  15       62.17       69.06      4.95 o 
  -6   6  15      336.63      305.08     13.28 o 
  -4   6  15     1243.77     1286.78     31.48 o 
  -2   6  15     2254.85     2307.02     52.35 o 
   0   6  15      126.73      133.43      9.86 o 
   2   6  15       13.07       -7.70      7.70 o 
   4   6  15      229.61      237.14     10.31 o 
   6   6  15       86.73      125.88     11.65 o 
   8   6  15      494.28      484.88     14.03 o 
  10   6  15      418.44      437.21     16.82 o 
  12   6  15       12.46       12.20     14.18 o 
  14   6  15       12.51       22.36     19.35 o 
 -17   7  15       74.92      125.66     27.35 o 
 -15   7  15      197.53      175.96     16.93 o 
 -13   7  15      215.52      191.67     14.73 o 
 -11   7  15        4.93      -12.43     12.43 o 
  -9   7  15      243.01      253.25     11.35 o 
  -7   7  15       83.89       62.36      5.84 o 
  -5   7  15      122.65      133.99     12.73 o 
  -3   7  15       10.37       -7.44      7.44 o 
  -1   7  15      454.69      430.59     14.92 o 
   1   7  15      114.85       85.92      9.12 o 
   3   7  15        0.53        8.11      6.51 o 
   5   7  15       82.91       92.65      7.81 o 
   7   7  15       12.05      -10.64     10.64 o 
   9   7  15      182.78      205.02     10.16 o 
  11   7  15      106.63       94.14      9.53 o 
  13   7  15      124.27      146.90     18.90 o 
  15   7  15       17.47       -4.65     28.58 o 
 -16   8  15       75.30       48.04     14.62 o 
 -14   8  15       15.65       -8.48     13.13 o 
 -12   8  15       47.18       46.62     15.63 o 
 -10   8  15      244.15      223.81     14.18 o 
  -8   8  15       25.41       12.84     14.29 o 
  -6   8  15      621.69      633.23     17.19 o 
  -4   8  15      385.09      404.50     18.31 o 
  -2   8  15       44.47       27.35      8.89 o 
   0   8  15       86.91       84.69      8.48 o 
   2   8  15       90.83       98.79      8.37 o 
   4   8  15      315.66      305.30      9.97 o 
   6   8  15       19.08        3.31     10.90 o 
   8   8  15      164.04      176.30     10.16 o 
  10   8  15      214.20      233.82     13.95 o 
  12   8  15       89.74       82.94     16.63 o 
  14   8  15       25.88       42.05     17.45 o 
 -15   9  15      140.67      114.12     20.20 o 
 -13   9  15        2.47       31.78     13.77 o 
 -11   9  15       27.70       28.61     13.73 o 
  -9   9  15       13.15       13.69     13.69 o 
  -7   9  15      225.20      205.88     19.83 o 
  -5   9  15      288.87      311.11     16.67 o 
  -3   9  15      757.42      758.78     23.78 o 
  -1   9  15       50.94       43.13      7.29 o 
   1   9  15       47.89       56.26      7.85 o 
   3   9  15        2.26       18.94      7.78 o 
   5   9  15      169.00      189.14      8.22 o 
   7   9  15       21.57       31.63     10.01 o 
   9   9  15      159.45      167.67     10.94 o 
  11   9  15        9.00       26.46     11.57 o 
  13   9  15      123.32      126.77     21.13 o 
 -14  10  15        6.20       26.38     17.60 o 
 -12  10  15       13.00        6.25     15.40 o 
 -10  10  15      177.91      190.85     15.37 o 
  -8  10  15       21.14       26.87     17.27 o 
  -6  10  15       80.58       46.07     10.01 o 
  -4  10  15       33.66       11.01     16.41 o 
  -2  10  15       39.82       41.82      8.00 o 
   0  10  15      127.85      142.96      9.04 o 
   2  10  15       89.15       90.87      8.48 o 
   4  10  15       40.40       26.90      6.33 o 
   6  10  15       17.77       18.01      7.59 o 
   8  10  15       40.94       27.68     10.49 o 
  10  10  15        0.39       22.25     14.55 o 
  12  10  15       54.35       62.29     23.33 o 
 -13  11  15       18.85        0.22     21.66 o 
 -11  11  15        4.78       36.43     18.27 o 
  -9  11  15       14.02       29.43     20.09 o 
  -7  11  15       55.80       48.26     17.12 o 
  -5  11  15      212.32      193.82     13.69 o 
  -3  11  15      139.23      118.18      8.30 o 
  -1  11  15      380.39      329.64     11.35 o 
   1  11  15      326.73      286.89     11.05 o 
   3  11  15      155.26      169.68     10.20 o 
   5  11  15       14.21       18.46      8.86 o 
   7  11  15       86.78       91.46     10.20 o 
   9  11  15        9.29       -9.19     15.44 o 
  11  11  15       13.00       -0.67     22.25 o 
 -12  12  15       15.83       33.97     22.85 o 
 -10  12  15       27.24       24.45     19.50 o 
  -8  12  15      139.43      111.33     15.44 o 
  -6  12  15        2.76        9.82     20.58 o 
  -4  12  15      185.02      187.68      9.60 o 
  -2  12  15      156.11      133.17     10.42 o 
   0  12  15      173.16      176.19     10.34 o 
   2  12  15      303.92      323.80     13.58 o 
   4  12  15      130.24      127.41     10.42 o 
   6  12  15       17.98       14.88     10.20 o 
   8  12  15       30.06       33.38     10.98 o 
  10  12  15       13.34       -3.76     22.40 o 
 -11  13  15       33.31       22.14     19.53 o 
  -9  13  15       61.99       54.51     20.09 o 
  -7  13  15      117.61      160.00     29.43 o 
  -5  13  15      151.13      129.75     11.53 o 
  -3  13  15      536.35      429.06     14.66 o 
  -1  13  15       37.46       36.06     10.01 o 
   1  13  15       65.40       69.62      8.11 o 
   3  13  15      180.02      181.95     10.60 o 
   5  13  15        4.27       -1.82      8.15 o 
   7  13  15       19.83       27.61     12.80 o 
   9  13  15        4.94       13.40     18.94 o 
 -10  14  15       21.93       39.63     19.83 o 
  -8  14  15       55.62       60.20     18.98 o 
  -6  14  15       81.56       97.64     18.64 o 
  -4  14  15      236.10      278.40     14.18 o 
  -2  14  15      274.05      267.98     12.61 o 
   0  14  15       38.39       25.79      9.75 o 
   2  14  15       12.60       31.85      9.41 o 
   4  14  15       26.67       43.35      9.71 o 
   6  14  15       12.26       18.42     11.05 o 
   8  14  15        7.11       42.20     12.58 o 
  -9  15  15       10.77       75.20     26.83 o 
  -7  15  15       32.28       60.02     22.73 o 
  -5  15  15      143.65      169.38     16.52 o 
  -3  15  15      159.68      131.46     11.76 o 
  -1  15  15       31.57       25.19     10.01 o 
   1  15  15       73.81      108.61     11.68 o 
   3  15  15        9.84        7.93      9.75 o 
   5  15  15       25.43       23.89     10.49 o 
   7  15  15       33.52       56.74     20.32 o 
  -8  16  15       58.60       29.10     27.24 o 
  -6  16  15       42.15        3.20     23.33 o 
  -4  16  15      112.98       74.60     15.33 o 
  -2  16  15      250.41      233.12     17.30 o 
   0  16  15       28.26       60.28     12.02 o 
   2  16  15       18.57       36.84     10.57 o 
   4  16  15       20.73       14.85      9.90 o 
   6  16  15       11.78       37.92     22.73 o 
  -5  17  15       50.90       58.01     25.93 o 
  -3  17  15       23.15       17.71     12.58 o 
  -1  17  15       12.18        4.73     17.12 o 
   1  17  15        3.27       -0.37     10.08 o 
   3  17  15       19.64        9.34     19.20 o 
 -16   0  16       36.78       22.73     17.49 o 
 -14   0  16       30.47       35.83     15.74 o 
 -12   0  16      138.15      157.36      5.25 o 
 -10   0  16        8.73       -1.75      4.35 o 
  -8   0  16      206.37      204.28      7.85 o 
  -6   0  16     1029.37      994.87     18.64 o 
  -4   0  16      364.76      323.76      9.90 o 
  -2   0  16      121.98      119.78      6.40 o 
   0   0  16     1170.94     1218.13     24.48 o 
   2   0  16      873.06      859.09     21.28 o 
   4   0  16      263.68      250.05     11.35 o 
   6   0  16      347.13      336.00     12.24 o 
   8   0  16      197.78      136.37      9.04 o 
  10   0  16      105.30       86.25      6.10 o 
  12   0  16      137.83      146.31     26.53 o 
  14   0  16      163.55      199.93     20.99 o 
 -17   1  16       44.43       43.61     18.90 o 
 -15   1  16      244.46      288.71     26.16 o 
 -13   1  16       69.15       65.19     11.20 o 
 -11   1  16       49.76       50.87      4.20 o 
  -9   1  16      205.53      216.34      7.85 o 
  -7   1  16     1908.47     2024.31     32.34 o 
  -5   1  16      114.68       75.54      6.10 o 
  -3   1  16      116.59      110.77      7.14 o 
  -1   1  16      146.56      121.38      6.70 o 
   1   1  16       15.99       -5.84      5.84 o 
   3   1  16      225.86      211.65     12.47 o 
   5   1  16      462.27      459.65     15.29 o 
   7   1  16      461.51      474.42     15.48 o 
   9   1  16      517.30      467.31     14.55 o 
  11   1  16       61.10       36.76     17.56 o 
  13   1  16        4.03       24.71     20.35 o 
  15   1  16       16.45      -18.34     18.34 o 
 -16   2  16       14.38       27.68     21.66 o 
 -14   2  16       15.58       13.17     19.57 o 
 -12   2  16      116.09       99.20     10.87 o 
 -10   2  16        8.97       -4.39      4.39 o 
  -8   2  16      107.52       98.34      8.15 o 
  -6   2  16     1526.18     1558.93     27.24 o 
  -4   2  16      569.99      537.45     12.09 o 
  -2   2  16      186.67      150.77      7.14 o 
   0   2  16      140.68      119.67      7.29 o 
   2   2  16       73.34       65.27      8.71 o 
   4   2  16       99.11      114.83     10.53 o 
   6   2  16       53.26       61.32      8.97 o 
   8   2  16       59.90       58.83      8.37 o 
  10   2  16       18.05       27.13      9.38 o 
  12   2  16        3.38       -7.85     16.89 o 
  14   2  16       36.50       40.48     19.09 o 
 -17   3  16       52.10       73.49     20.91 o 
 -15   3  16       39.23       43.94     23.89 o 
 -13   3  16       67.35       75.42     13.36 o 
 -11   3  16       44.88       18.01     11.39 o 
  -9   3  16      213.02      241.86      9.27 o 
  -7   3  16      146.41      119.93      8.89 o 
  -5   3  16     1015.27     1006.93     21.02 o 
  -3   3  16      499.00      498.79     12.65 o 
  -1   3  16      499.15      497.08     13.25 o 
   1   3  16       34.23       17.71      5.88 o 
   3   3  16       72.02       58.38      9.86 o 
   5   3  16       32.12       18.16      9.75 o 
   7   3  16      583.14      615.44     19.72 o 
   9   3  16        2.72        4.24      9.86 o 
  11   3  16      100.26       77.25     20.95 o 
  13   3  16       39.84        8.93     25.19 o 
  15   3  16       12.33        1.93     19.27 o 
 -16   4  16        4.82      -18.98     24.89 o 
 -14   4  16        3.19       -6.07     10.94 o 
 -12   4  16       12.16        2.87      8.30 o 
 -10   4  16      198.19      170.83     17.04 o 
  -8   4  16      867.40      856.56     19.76 o 
  -6   4  16      254.21      252.02     10.60 o 
  -4   4  16       13.70       -7.44      7.85 o 
  -2   4  16      167.48      125.92      9.60 o 
   0   4  16       12.76       -7.18      7.18 o 
   2   4  16      200.68      189.28     12.61 o 
   4   4  16      138.41      118.85     11.09 o 
   6   4  16      182.97      173.58     11.42 o 
   8   4  16       26.67       16.26     11.50 o 
  10   4  16       35.49       31.59     17.49 o 
  12   4  16       29.67       21.28     22.29 o 
  14   4  16       87.86      117.36     28.80 o 
 -17   5  16      147.32      170.16     37.73 o 
 -15   5  16       69.68       76.35     25.34 o 
 -13   5  16      119.96      130.01     16.00 o 
 -11   5  16        4.40        0.15     12.13 o 
  -9   5  16       69.53       64.22      6.07 o 
  -7   5  16      118.46      107.87      7.40 o 
  -5   5  16      833.67      873.60     21.47 o 
  -3   5  16      578.16      531.24     17.93 o 
  -1   5  16      340.51      315.83     11.31 o 
   1   5  16      121.86      109.28      9.19 o 
   3   5  16      151.28      149.06     11.05 o 
   5   5  16      160.55      159.18      9.79 o 
   7   5  16      269.87      272.60     12.65 o 
   9   5  16      130.10      134.51     11.35 o 
  11   5  16       47.69       86.25     19.31 o 
  13   5  16       42.72       51.27     19.91 o 
 -16   6  16        6.45       -0.33     23.55 o 
 -14   6  16       55.49       48.71     16.52 o 
 -12   6  16       47.45       36.32     13.36 o 
 -10   6  16       87.51       77.47     13.25 o 
  -8   6  16       72.17       53.02     13.10 o 
  -6   6  16      279.61      266.16     10.57 o 
  -4   6  16       93.13       74.38      9.75 o 
  -2   6  16       65.39       58.23      9.41 o 
   0   6  16       44.92       36.24      9.00 o 
   2   6  16      269.48      258.72     10.87 o 
   4   6  16       84.41       89.19      8.86 o 
   6   6  16       66.30       46.36      8.63 o 
   8   6  16       54.44       66.23     11.46 o 
  10   6  16       23.74       25.97     15.67 o 
  12   6  16       26.68       26.23     18.08 o 
  14   6  16       66.39       63.81     17.97 o 
 -15   7  16      199.98      193.38     19.57 o 
 -13   7  16      258.52      298.75     24.78 o 
 -11   7  16       20.78       11.16     12.84 o 
  -9   7  16      161.16      116.28     16.33 o 
  -7   7  16       37.61       34.68      7.29 o 
  -5   7  16      581.48      588.10     22.03 o 
  -3   7  16      115.99      116.80      9.79 o 
  -1   7  16       78.85       67.72     10.64 o 
   1   7  16      643.22      648.93     15.55 o 
   3   7  16      126.15      119.44      8.67 o 
   5   7  16       25.68        5.51      9.56 o 
   7   7  16      206.08      191.33     12.47 o 
   9   7  16       14.72      -15.33     16.41 o 
  11   7  16      102.80       88.78     16.45 o 
  13   7  16       48.62       78.14     19.94 o 
 -16   8  16       57.92      111.33     24.48 o 
 -14   8  16       58.12       67.20     17.45 o 
 -12   8  16      104.34       99.13     15.29 o 
 -10   8  16       20.46        1.15     13.99 o 
  -8   8  16      380.35      323.76     18.64 o 
  -6   8  16      437.87      473.27     13.99 o 
  -4   8  16      217.31      219.42     14.70 o 
  -2   8  16      129.91      132.35     11.65 o 
   0   8  16       51.49       61.84      8.45 o 
   2   8  16      417.34      396.06     12.65 o 
   4   8  16      309.12      289.42      9.49 o 
   6   8  16       44.26       56.48      8.04 o 
   8   8  16      257.61      310.55     12.65 o 
  10   8  16       86.80       74.98      9.97 o 
  12   8  16        2.65      -11.80     18.05 o 
 -15   9  16       52.96       40.45     20.65 o 
 -13   9  16      278.51      288.04     26.01 o 
 -11   9  16      225.81      199.37     19.09 o 
  -9   9  16       53.76       50.72     14.59 o 
  -7   9  16       50.91       26.53      6.10 o 
  -5   9  16      368.51      363.98     13.69 o 
  -3   9  16       29.83       28.69     11.39 o 
  -1   9  16      540.44      489.23     15.29 o 
   1   9  16       24.91       19.35      7.40 o 
   3   9  16       13.20        6.47      8.00 o 
   5   9  16       72.18       70.03      6.47 o 
   7   9  16      138.13      155.98     11.39 o 
   9   9  16        4.26       29.28     10.57 o 
  11   9  16       98.70      110.25     22.33 o 
  13   9  16       34.78       34.38     18.64 o 
 -14  10  16      125.07      126.21     23.96 o 
 -12  10  16       21.78       24.04     17.00 o 
 -10  10  16       78.75       62.47     19.20 o 
  -8  10  16       21.74       10.79     16.04 o 
  -6  10  16       59.57       27.83      9.27 o 
  -4  10  16      285.65      299.28     16.63 o 
  -2  10  16       22.05       43.87      8.30 o 
   0  10  16       19.45       23.85      8.67 o 
   2  10  16       41.57       38.29     10.98 o 
   4  10  16      137.76      157.32      9.23 o 
   6  10  16       18.71       19.87      8.89 o 
   8  10  16      173.57      179.28     16.86 o 
  10  10  16      144.74      168.26     27.68 o 
  12  10  16      215.90      215.81     24.63 o 
 -13  11  16      171.29      152.86     29.92 o 
 -11  11  16      163.29      160.60     22.47 o 
  -9  11  16       27.98       21.84     13.69 o 
  -7  11  16      105.87       60.61     19.24 o 
  -5  11  16       65.64       52.20     11.27 o 
  -3  11  16      379.46      335.67     12.50 o 
  -1  11  16       46.74       62.36      9.04 o 
   1  11  16       34.01       28.73      8.48 o 
   3  11  16      213.08      248.78     11.80 o 
   5  11  16      133.15      106.49     10.72 o 
   7  11  16       85.99      121.41     12.54 o 
   9  11  16       15.51       31.37     23.07 o 
  11  11  16      140.17      144.52     23.18 o 
 -12  12  16        0.03       -6.40     21.32 o 
 -10  12  16        2.81        4.54     19.20 o 
  -8  12  16        9.30       -2.60     15.44 o 
  -6  12  16      151.33      142.21     17.49 o 
  -4  12  16       44.31       48.48     10.23 o 
  -2  12  16       67.87       53.66      8.11 o 
   0  12  16       32.40       34.49      9.04 o 
   2  12  16      107.97      106.38      9.86 o 
   4  12  16      141.42      142.62     11.09 o 
   6  12  16       61.00       88.04     12.24 o 
   8  12  16        3.80       26.60     19.50 o 
  10  12  16      266.76      284.09     27.24 o 
 -11  13  16       15.52       33.27     24.45 o 
  -9  13  16       21.74       40.82     17.93 o 
  -7  13  16       71.87      127.33     39.03 o 
  -5  13  16      140.74      116.87     19.83 o 
  -3  13  16       45.55       30.66      9.27 o 
  -1  13  16      315.98      305.94     13.62 o 
   1  13  16       33.86       31.37      8.00 o 
   3  13  16      124.78      160.22     11.27 o 
   5  13  16       29.54       31.40     10.05 o 
   7  13  16       22.37       45.51     15.22 o 
   9  13  16       54.87       97.19     17.45 o 
 -10  14  16       17.92       67.31     26.83 o 
  -8  14  16       45.28       -0.30     25.08 o 
  -6  14  16        3.69        7.29     18.94 o 
  -4  14  16      399.04      386.68     18.01 o 
  -2  14  16       51.43       52.73     10.49 o 
   0  14  16       38.86       27.80      8.89 o 
   2  14  16       35.63       28.58      9.19 o 
   4  14  16       53.68       54.36      9.49 o 
   6  14  16       31.23       57.94     12.69 o 
  -7  15  16       26.83       67.61     28.28 o 
  -5  15  16       51.63       79.48     14.73 o 
  -3  15  16      112.02      128.11     16.48 o 
  -1  15  16       51.50       58.75     10.27 o 
   1  15  16       43.89       55.70     10.87 o 
   3  15  16        2.13        3.76     11.68 o 
   5  15  16      278.49      284.62     28.99 o 
  -6  16  16       17.89       -8.45     23.33 o 
  -4  16  16       12.82       34.49     14.81 o 
  -2  16  16       76.75       39.93     16.67 o 
   0  16  16        6.77       18.79     18.05 o 
   2  16  16      125.10      132.09     16.63 o 
   4  16  16       49.32       69.95     19.83 o 
 -17   1  17       24.93      -20.58     26.05 o 
 -15   1  17       24.95       58.34     18.72 o 
 -13   1  17        2.08      -19.61     19.61 o 
 -11   1  17        2.11        3.05      3.50 o 
  -9   1  17       22.95        3.01      8.26 o 
  -7   1  17      102.26      122.72      7.40 o 
  -5   1  17       95.07       91.35      7.29 o 
  -3   1  17       23.99       25.94      6.10 o 
  -1   1  17       21.87       12.13      6.29 o 
   1   1  17      427.04      407.89     13.25 o 
   3   1  17       21.23       20.84      9.12 o 
   5   1  17      215.65      202.01     10.98 o 
   7   1  17       94.33       66.75      8.74 o 
   9   1  17        4.61       -6.92      6.92 o 
  11   1  17      110.08      125.02     24.67 o 
  13   1  17       12.65       21.92     19.65 o 
 -16   2  17       39.28       12.06     22.66 o 
 -14   2  17       42.87       29.25     24.89 o 
 -12   2  17       76.00       75.42      8.63 o 
 -10   2  17      223.30      209.19      8.89 o 
  -8   2  17      464.36      448.08     12.39 o 
  -6   2  17      522.45      549.47     12.54 o 
  -4   2  17        1.93       -5.21      5.21 o 
  -2   2  17       56.97       46.03      7.93 o 
   0   2  17      356.85      352.26     10.60 o 
   2   2  17      145.72      146.46     10.49 o 
   4   2  17      129.83      127.74     11.35 o 
   6   2  17      425.25      407.89     14.73 o 
   8   2  17      393.83      394.53     13.88 o 
  10   2  17       93.70       68.80     18.05 o 
  12   2  17       63.11       65.53     22.73 o 
  14   2  17       11.88       -1.49     18.64 o 
 -15   3  17      157.68      150.88     25.64 o 
 -13   3  17       77.05       68.24     14.03 o 
 -11   3  17       63.73       52.69     12.84 o 
  -9   3  17      153.88      136.26      8.45 o 
  -7   3  17      263.47      278.92     10.27 o 
  -5   3  17      245.93      233.71      9.19 o 
  -3   3  17      335.09      339.80      9.75 o 
  -1   3  17      387.67      416.86     12.43 o 
   1   3  17      336.14      336.67     10.46 o 
   3   3  17      254.01      254.81     11.50 o 
   5   3  17      488.49      506.98     17.53 o 
   7   3  17      229.95      258.27     13.25 o 
   9   3  17       29.04       35.87     13.17 o 
  11   3  17       82.87       86.47     18.49 o 
  13   3  17       12.34       36.28     21.99 o 
 -16   4  17       11.08        1.45     22.77 o 
 -14   4  17       57.23       65.75     20.47 o 
 -12   4  17       11.08       -1.19     12.24 o 
 -10   4  17      141.60      121.94     16.89 o 
  -8   4  17      145.53      138.42      7.29 o 
  -6   4  17      473.59      535.74     15.33 o 
  -4   4  17       49.34       35.27      7.33 o 
  -2   4  17      179.65      177.75      9.90 o 
   0   4  17      284.77      293.32     10.57 o 
   2   4  17       61.67       64.89      9.19 o 
   4   4  17       75.27       74.83     11.72 o 
   6   4  17      100.76       83.39     12.09 o 
   8   4  17       60.53       64.93     17.64 o 
  10   4  17       53.31       45.10     11.39 o 
  12   4  17       23.00       17.56     20.09 o 
 -15   5  17       35.76       51.72     20.50 o 
 -13   5  17        4.69       -3.53     14.47 o 
 -11   5  17        0.83       -6.07     14.81 o 
  -9   5  17      463.29      455.52     17.04 o 
  -7   5  17       62.59       59.72      7.44 o 
  -5   5  17       32.79       42.27     11.35 o 
  -3   5  17      101.48       97.97      9.49 o 
  -1   5  17        1.83       11.57      8.26 o 
   1   5  17      455.89      448.71     14.62 o 
   3   5  17      209.36      224.56     12.76 o 
   5   5  17       71.04       93.77     10.31 o 
   7   5  17      185.13      180.69     11.46 o 
   9   5  17      188.25      210.83     24.48 o 
  11   5  17        2.22      -20.50     20.50 o 
  13   5  17        7.21        7.70     19.09 o 
 -14   6  17       68.94       79.59     15.55 o 
 -12   6  17       57.71       57.08     17.08 o 
 -10   6  17      113.44      103.81     16.56 o 
  -8   6  17      192.99      195.54      8.74 o 
  -6   6  17       61.29       62.62      8.11 o 
  -4   6  17       27.63       13.13      9.75 o 
  -2   6  17      113.50      108.09      9.71 o 
   0   6  17      117.96      129.53      9.75 o 
   2   6  17        8.38        6.96      9.90 o 
   4   6  17       80.18       64.30      7.93 o 
   6   6  17       73.70       73.34      9.19 o 
   8   6  17      115.95       83.98     11.35 o 
  10   6  17       29.19       41.53     19.09 o 
  12   6  17       45.11        3.94     17.27 o 
 -15   7  17        0.30       19.42     22.55 o 
 -13   7  17      179.41      202.83     19.13 o 
 -11   7  17      430.55      384.11     21.58 o 
  -9   7  17       57.28       54.21     14.85 o 
  -7   7  17        2.36        0.86      4.09 o 
  -5   7  17      113.95       99.35     15.33 o 
  -3   7  17      119.98      124.84     10.20 o 
  -1   7  17       50.72       59.42      9.19 o 
   1   7  17      205.93      196.32     10.98 o 
   3   7  17        7.39       -0.22      7.29 o 
   5   7  17      136.08      150.25      8.86 o 
   7   7  17      214.29      182.85     13.92 o 
   9   7  17      158.03      173.95     23.14 o 
  11   7  17        4.34        2.57     19.65 o 
 -14   8  17       24.65       37.32     14.51 o 
 -12   8  17       11.06       -6.88     16.97 o 
 -10   8  17       95.09       94.70     12.24 o 
  -8   8  17       12.69       -3.80     15.74 o 
  -6   8  17       56.78       39.03      7.59 o 
  -4   8  17       53.46       36.65     12.61 o 
  -2   8  17        8.77       -7.14      7.14 o 
   0   8  17       95.91       79.52     10.68 o 
   2   8  17       16.22        1.15      7.26 o 
   4   8  17       99.15       86.33      9.90 o 
   6   8  17        4.64        8.56     10.79 o 
   8   8  17      349.28      438.29     25.93 o 
  10   8  17       44.90       49.82     22.33 o 
  12   8  17       89.70       88.74     16.93 o 
 -13   9  17        0.89       -3.61     16.78 o 
 -11   9  17       78.00       53.92     24.60 o 
  -9   9  17       29.96       73.15     30.29 o 
  -7   9  17       85.30       82.46     14.85 o 
  -5   9  17       43.38       31.48      8.45 o 
  -3   9  17       14.47       20.20     10.01 o 
  -1   9  17       38.51       37.77     12.17 o 
   1   9  17        0.27        3.80      8.22 o 
   3   9  17       80.65       88.52      9.45 o 
   5   9  17       23.28       23.18      8.26 o 
   7   9  17       25.81       33.04      9.67 o 
   9   9  17       62.43       77.10     22.47 o 
  11   9  17       35.08       40.74     15.37 o 
 -12  10  17       21.61       25.38     20.65 o 
 -10  10  17        8.09       11.09     18.83 o 
  -8  10  17        6.66      -19.83     20.09 o 
  -6  10  17        8.68       24.78     19.53 o 
  -4  10  17      191.50      195.98     13.95 o 
  -2  10  17       55.64       86.47     17.60 o 
   0  10  17        4.83        1.53      9.82 o 
   2  10  17      145.27      128.11     10.01 o 
   4  10  17       55.58       56.00      9.67 o 
   6  10  17        9.04       16.93      8.97 o 
   8  10  17       17.18       31.37     17.49 o 
  10  10  17        9.57        9.19     20.24 o 
 -11  11  17       21.77       18.83     23.59 o 
  -9  11  17        0.43      -16.60     16.60 o 
  -7  11  17        1.12       -2.90     25.08 o 
  -5  11  17        3.25      -15.14     15.14 o 
  -3  11  17       40.99       66.75     13.47 o 
  -1  11  17       13.43       21.40      9.53 o 
   1  11  17       56.48       54.18      9.60 o 
   3  11  17       86.66       80.22     10.31 o 
   5  11  17        5.92        6.29      9.19 o 
   7  11  17       10.47       21.28     16.82 o 
   9  11  17        2.02       -4.61     20.65 o 
 -10  12  17        0.62        0.26     20.69 o 
  -8  12  17       82.09      112.19     22.44 o 
  -6  12  17      135.06      149.77     16.60 o 
  -4  12  17       46.13       53.32     20.65 o 
  -2  12  17      257.40      277.92     13.25 o 
   0  12  17       72.23       66.94     10.08 o 
   2  12  17       55.75       60.13     11.80 o 
   4  12  17       52.43       70.70     11.16 o 
   6  12  17       14.93       18.98     12.73 o 
   8  12  17       13.04       40.63     17.45 o 
  -9  13  17       66.72       62.36     17.90 o 
  -7  13  17        7.17       -9.90     25.08 o 
  -5  13  17        2.95        6.40     18.34 o 
  -3  13  17       64.11       93.58     11.13 o 
  -1  13  17      226.69      210.16     12.80 o 
   1  13  17       84.03      104.26     10.31 o 
   3  13  17       33.54       20.13      8.52 o 
   5  13  17        9.11       10.08     13.21 o 
   7  13  17       27.80       41.97     14.85 o 
  -8  14  17       16.25       28.84     28.84 o 
  -6  14  17        1.51       20.39     18.08 o 
  -4  14  17       61.79       59.72     25.08 o 
  -2  14  17       73.89      102.74     12.43 o 
   0  14  17        9.76        0.60      9.75 o 
   2  14  17       13.01       38.40     10.20 o 
   4  14  17      112.52      115.94     11.72 o 
  -5  15  17        3.90       -1.15     18.94 o 
  -3  15  17       46.28       40.86     18.31 o 
  -1  15  17       81.30       92.32     14.10 o 
   1  15  17       51.22       70.70     11.27 o 
   3  15  17        8.11       22.44     25.00 o 
 -16   0  18      265.84      232.56     26.83 o 
 -14   0  18       82.80      104.89     20.09 o 
 -12   0  18      210.22      319.11     26.83 o 
 -10   0  18      121.15      143.37      7.85 o 
  -8   0  18     1235.80     1111.74     20.69 o 
  -6   0  18      667.22      639.93     13.40 o 
  -4   0  18      162.14      172.80      7.85 o 
  -2   0  18      110.77      122.98      7.59 o 
   0   0  18      245.47      305.68     11.94 o 
   2   0  18      600.85      589.25     14.85 o 
   4   0  18      126.98      135.52     10.49 o 
   6   0  18      304.83      297.23     13.69 o 
   8   0  18      464.03      503.56     19.53 o 
  10   0  18      281.82      276.24     23.03 o 
  12   0  18       13.87       40.22     18.94 o 
 -15   1  18       38.75       43.68     17.71 o 
 -13   1  18       54.14       95.33     22.66 o 
 -11   1  18       54.24       46.25      9.75 o 
  -9   1  18       65.31       66.87      6.55 o 
  -7   1  18      196.86      179.05      8.26 o 
  -5   1  18      222.15      241.71      9.45 o 
  -3   1  18       16.03       19.57      6.03 o 
  -1   1  18      213.62      227.35      9.67 o 
   1   1  18       66.50       99.01      9.19 o 
   3   1  18       12.13       -2.72      7.63 o 
   5   1  18       22.53       30.77     10.38 o 
   7   1  18       57.74       56.56      9.97 o 
   9   1  18      551.09      557.81     33.45 o 
  11   1  18      147.99      183.03     25.75 o 
  13   1  18       27.62       38.07     22.85 o 
 -14   2  18       39.90       53.73     21.88 o 
 -12   2  18        7.63       13.54     11.80 o 
 -10   2  18      174.83      197.28      9.38 o 
  -8   2  18      410.83      373.40     11.50 o 
  -6   2  18      852.09      841.27     16.30 o 
  -4   2  18      270.53      248.86      9.04 o 
  -2   2  18      340.41      362.76     11.27 o 
   0   2  18      165.74      162.61      7.52 o 
   2   2  18       72.86       88.71      8.45 o 
   4   2  18       50.69       13.84     10.01 o 
   6   2  18       66.10       77.95      9.90 o 
   8   2  18      175.04      153.45     12.13 o 
  10   2  18       49.57       66.34     24.86 o 
  12   2  18        7.92       -9.30     26.94 o 
 -15   3  18       23.73       -1.27     22.51 o 
 -13   3  18       54.27       97.79     24.33 o 
 -11   3  18       20.21        6.21     11.53 o 
  -9   3  18        8.22        5.88      5.13 o 
  -7   3  18       10.89       15.29      7.14 o 
  -5   3  18      321.37      308.02      9.75 o 
  -3   3  18      103.33      112.04      7.93 o 
  -1   3  18        3.28        2.46      5.92 o 
   1   3  18       57.18       45.21      9.04 o 
   3   3  18      208.48      194.38     11.09 o 
   5   3  18       30.95       -5.21     10.94 o 
   7   3  18       99.51       70.92     11.09 o 
   9   3  18       60.38       73.19     13.43 o 
  11   3  18       21.58       52.17     22.03 o 
  13   3  18       15.80       54.77     27.98 o 
 -14   4  18      109.56       98.34     26.12 o 
 -12   4  18       63.86       60.39     14.07 o 
 -10   4  18       33.29       29.10     16.89 o 
  -8   4  18       61.26       56.22      6.73 o 
  -6   4  18      129.63      100.35      7.44 o 
  -4   4  18      500.50      441.45     12.95 o 
  -2   4  18      112.61      105.08      8.89 o 
   0   4  18       32.68       34.83      6.92 o 
   2   4  18      236.39      216.71     10.87 o 
   4   4  18       19.20       19.83      9.45 o 
   6   4  18       39.98       32.56     10.90 o 
   8   4  18       25.07       24.74     11.98 o 
  10   4  18       57.44       57.97     18.83 o 
  12   4  18       73.06       89.04     20.39 o 
 -15   5  18       16.40      -13.69     20.09 o 
 -13   5  18       68.61      105.86     24.93 o 
 -11   5  18       59.17       57.38     13.25 o 
  -9   5  18      140.02      129.08     19.83 o 
  -7   5  18       84.75       72.26      6.92 o 
  -5   5  18       48.65       27.61      7.70 o 
  -3   5  18      141.32      114.61      9.75 o 
  -1   5  18      234.71      248.04     11.80 o 
   1   5  18      158.21      135.67      7.52 o 
   3   5  18       23.62       13.80      9.04 o 
   5   5  18       76.58       69.21     11.20 o 
   7   5  18       35.78       44.73     10.01 o 
   9   5  18       55.41       33.94     21.51 o 
  11   5  18       28.18        5.28     18.46 o 
 -14   6  18      425.18      422.14     33.45 o 
 -12   6  18      146.07      178.72     19.83 o 
 -10   6  18       23.10       60.17     16.30 o 
  -8   6  18      123.57      118.33     15.14 o 
  -6   6  18      408.81      387.87     14.59 o 
  -4   6  18       98.88      102.70     10.49 o 
  -2   6  18      828.87      828.69     20.95 o 
   0   6  18      627.93      521.12     15.85 o 
   2   6  18      248.07      235.54     11.39 o 
   4   6  18       29.06       19.57      8.78 o 
   6   6  18       16.26        3.57     10.49 o 
   8   6  18        7.39       16.48     17.34 o 
  10   6  18        4.75       -4.43     18.38 o 
  12   6  18      124.39      152.71     23.03 o 
 -13   7  18       46.46       87.41     19.87 o 
 -11   7  18       24.83       14.85     16.52 o 
  -9   7  18       33.56       30.29     12.84 o 
  -7   7  18       26.06       39.03     13.99 o 
  -5   7  18       81.63       55.52     13.36 o 
  -3   7  18       16.97       14.10      8.00 o 
  -1   7  18       28.97       34.20      8.56 o 
   1   7  18       91.43       88.04      9.60 o 
   3   7  18       69.71       55.03     10.20 o 
   5   7  18       40.41       38.36     10.16 o 
   7   7  18      255.33      273.23     20.58 o 
   9   7  18       53.16       20.65     17.49 o 
  11   7  18      125.02      126.66     18.16 o 
 -12   8  18        5.77       15.26     16.78 o 
 -10   8  18        1.50      -13.69     18.34 o 
  -8   8  18       13.89       22.14     20.39 o 
  -6   8  18      136.79      149.77     16.04 o 
  -4   8  18       39.63       26.90     10.05 o 
  -2   8  18       89.09       67.24     11.35 o 
   0   8  18      140.74      109.99      9.60 o 
   2   8  18       77.90       41.12      9.19 o 
   4   8  18      212.17      195.98     10.27 o 
   6   8  18      267.25      279.37     14.85 o 
   8   8  18       29.39       35.61     15.37 o 
  10   8  18        0.59      -18.60     18.60 o 
 -11   9  18       86.01       87.67     20.73 o 
  -9   9  18       20.55       35.83     22.14 o 
  -7   9  18      102.11      124.13     15.74 o 
  -5   9  18        0.15      -15.22     15.22 o 
  -3   9  18       40.43       28.73     12.35 o 
  -1   9  18       12.69       23.48     11.76 o 
   1   9  18       25.12       21.99     10.46 o 
   3   9  18       15.37        2.60     11.50 o 
   5   9  18       17.55       14.10     12.13 o 
   7   9  18       54.05       63.93     15.93 o 
   9   9  18       39.84       30.77     16.74 o 
 -10  10  18      161.20      182.40     20.39 o 
  -8  10  18        2.39        7.29     22.14 o 
  -6  10  18       89.47      107.54     24.78 o 
  -4  10  18        3.17      -15.96     18.05 o 
  -2  10  18       56.88       51.39     13.66 o 
   0  10  18       58.48       53.80     12.91 o 
   2  10  18      420.51      505.64     18.49 o 
   4  10  18      558.03      547.91     21.17 o 
   6  10  18       51.50       34.27     13.66 o 
   8  10  18       11.65       10.20     13.54 o 
 -11  11  18       27.64       40.52     26.23 o 
  -9  11  18       79.92       93.84     15.74 o 
  -7  11  18       53.85       64.97     19.53 o 
  -5  11  18       27.05        4.35     15.44 o 
  -3  11  18       69.77       50.87     17.64 o 
  -1  11  18       67.32       77.47     14.77 o 
   1  11  18       35.19       29.36      9.34 o 
   3  11  18       22.04       18.23     11.01 o 
   5  11  18       48.33       62.59     13.40 o 
   7  11  18        3.39       -0.04     20.99 o 
  -8  12  18       64.87       44.02     23.33 o 
  -6  12  18        2.70      -11.35     14.85 o 
  -4  12  18       26.35       29.73     15.44 o 
  -2  12  18      207.71      229.25     26.87 o 
   0  12  18      139.62      142.18     12.91 o 
   2  12  18       63.83       82.61     10.49 o 
   4  12  18       65.38       48.45     12.95 o 
   6  12  18       23.24        8.78     17.27 o 
  -7  13  18        0.92      -28.28     28.28 o 
  -5  13  18      183.72      225.56     24.48 o 
  -3  13  18       35.42       34.98     19.24 o 
  -1  13  18       89.45      133.21     16.45 o 
   1  13  18        6.72        3.24      9.56 o 
   3  13  18       23.47       17.97     10.31 o 
   5  13  18       53.93       66.49     14.10 o 
  -6  14  18      112.14      120.63     22.14 o 
  -4  14  18       49.77       44.28     19.53 o 
  -2  14  18       86.30       81.01     16.48 o 
   0  14  18      105.22      113.97     16.89 o 
   2  14  18       36.14       59.13     15.70 o 
 -13   1  19       26.70       61.47     16.60 o 
 -11   1  19       88.70       89.34     19.65 o 
  -9   1  19       45.47       31.18      7.00 o 
  -7   1  19      652.41      699.87     15.63 o 
  -5   1  19      227.96      229.81     10.08 o 
  -3   1  19       36.93       24.74      6.81 o 
  -1   1  19      113.07      100.76      7.22 o 
   1   1  19      119.55      113.53      9.04 o 
   3   1  19       33.91       38.70      8.60 o 
   5   1  19      174.16      163.13     11.20 o 
   7   1  19       27.47        2.31     10.27 o 
   9   1  19      164.92      137.75     23.44 o 
  11   1  19       62.37       38.33     21.40 o 
 -14   2  19        4.48       -7.52     20.47 o 
 -12   2  19        7.54       14.18     19.20 o 
 -10   2  19      220.86      257.90     15.44 o 
  -8   2  19       27.46       28.84      6.40 o 
  -6   2  19      162.79      178.61      8.15 o 
  -4   2  19      118.60      127.70      9.08 o 
  -2   2  19       39.09       29.73      7.70 o 
   0   2  19       16.08        1.45     10.05 o 
   2   2  19        1.49        4.09     10.49 o 
   4   2  19        0.88       -7.26      9.19 o 
   6   2  19      114.43       85.32     11.87 o 
   8   2  19      145.91      164.73     20.69 o 
  10   2  19       25.22       14.85     22.59 o 
 -13   3  19       65.89       65.04     17.93 o 
 -11   3  19       16.31       31.52     12.47 o 
  -9   3  19      241.69      245.69     11.61 o 
  -7   3  19      231.92      222.48      9.30 o 
  -5   3  19      768.58      753.86     16.60 o 
  -3   3  19       25.44        9.60      7.81 o 
  -1   3  19       56.69       44.54      7.29 o 
   1   3  19      286.29      292.06     11.57 o 
   3   3  19      280.56      253.69     11.61 o 
   5   3  19      313.93      317.62     14.18 o 
   7   3  19       51.65       52.73     14.29 o 
   9   3  19      304.55      271.85     25.15 o 
  11   3  19       47.31       20.32     22.40 o 
 -14   4  19        6.81       18.08     30.29 o 
 -12   4  19       80.16       77.62     23.11 o 
 -10   4  19        0.67       -5.62     16.56 o 
  -8   4  19       10.08       19.16     13.47 o 
  -6   4  19      369.41      396.47     11.87 o 
  -4   4  19      329.03      337.90     10.60 o 
  -2   4  19      229.75      227.16      9.60 o 
   0   4  19       41.36       28.84      6.55 o 
   2   4  19       85.16       88.30     10.79 o 
   4   4  19       87.65      101.54     10.90 o 
   6   4  19      131.78      128.26     11.27 o 
   8   4  19       20.56       44.28     14.40 o 
  10   4  19       14.51       -3.94     21.13 o 
 -13   5  19       14.33        1.71     28.69 o 
 -11   5  19       23.63       21.51     12.95 o 
  -9   5  19      218.14      271.59     25.53 o 
  -7   5  19       66.91       63.78     11.91 o 
  -5   5  19      319.33      317.62     11.80 o 
  -3   5  19      124.85      128.45     10.60 o 
  -1   5  19       16.12       17.15      7.33 o 
   1   5  19       70.44       74.08     10.08 o 
   3   5  19       22.90       17.19      8.56 o 
   5   5  19       29.48        9.00     13.10 o 
   7   5  19      103.13       94.62     25.34 o 
   9   5  19       15.44       -6.07     20.73 o 
  11   5  19       15.25       39.03     20.09 o 
 -12   6  19        0.11       34.20     19.13 o 
 -10   6  19       18.32       34.87     16.86 o 
  -8   6  19       60.79       69.25     17.00 o 
  -6   6  19      106.47       87.85     20.69 o 
  -4   6  19       12.69       19.16      7.85 o 
  -2   6  19       22.51        2.64      8.89 o 
   0   6  19       25.82       48.37      7.70 o 
   2   6  19       14.74       21.58      9.38 o 
   4   6  19      132.74      162.05     13.77 o 
   6   6  19       41.12       53.47     16.89 o 
   8   6  19       21.39       17.04     26.16 o 
  10   6  19       40.89       47.07     22.62 o 
 -13   7  19       17.32       -8.74     21.58 o 
 -11   7  19       99.56      115.57     15.74 o 
  -9   7  19        0.90       26.90     20.28 o 
  -7   7  19       53.55       -2.05     20.99 o 
  -5   7  19       16.71       11.01      8.45 o 
  -3   7  19       18.97       19.16      8.52 o 
  -1   7  19        0.08       12.95      9.45 o 
   1   7  19      212.13      209.49     11.94 o 
   3   7  19       56.78       54.62     10.27 o 
   5   7  19       37.02       43.20     11.87 o 
   7   7  19       50.47       65.38     21.10 o 
   9   7  19       39.84       25.27     28.09 o 
 -12   8  19       60.22       68.91     19.76 o 
 -10   8  19       88.78       85.92     21.13 o 
  -8   8  19      101.32      105.19     16.60 o 
  -6   8  19       97.21      111.63     17.49 o 
  -4   8  19      262.27      257.56     17.79 o 
  -2   8  19       39.04       24.56      9.00 o 
   0   8  19      131.80      137.53     12.06 o 
   2   8  19       63.46       76.39     10.38 o 
   4   8  19       34.20       51.50     11.20 o 
   6   8  19        5.83       35.76     18.60 o 
   8   8  19       28.46       35.01     16.97 o 
 -11   9  19      143.59      163.09     22.70 o 
  -9   9  19       47.90       41.97     22.73 o 
  -7   9  19       31.25       36.13     16.60 o 
  -5   9  19       61.82       61.73     16.67 o 
  -3   9  19       44.60       35.24     17.41 o 
  -1   9  19       33.59       45.14     14.14 o 
   1   9  19       67.76       64.78     11.39 o 
   3   9  19        4.62       -7.26      7.26 o 
   5   9  19        6.21       19.94     12.32 o 
   7   9  19       19.32       61.21     16.93 o 
 -10  10  19       83.77       97.34     19.53 o 
  -8  10  19       44.32       52.17     19.53 o 
  -6  10  19       15.66       23.59     16.89 o 
  -4  10  19       89.34       83.72     21.62 o 
  -2  10  19      106.97      122.75     22.96 o 
   0  10  19       29.37       17.45     11.05 o 
   2  10  19       58.41       82.08     12.35 o 
   4  10  19       17.14       -2.46     14.73 o 
   6  10  19       55.02       68.06     13.99 o 
  -9  11  19        7.13       23.59     16.60 o 
  -7  11  19       27.48        9.34     16.60 o 
  -5  11  19       17.29       25.93     21.58 o 
  -3  11  19      134.12      144.30     19.61 o 
  -1  11  19       43.85       39.26     16.48 o 
   1  11  19      116.12      107.09     12.02 o 
   3  11  19       18.12       22.10     10.08 o 
   5  11  19        3.23       -3.09     20.80 o 
  -6  12  19       15.87        1.15     16.60 o 
  -4  12  19        0.88       12.54     14.59 o 
  -2  12  19       69.04      123.57     20.17 o 
   0  12  19       58.41       41.08     18.94 o 
   2  12  19       84.11       72.52     12.47 o 
   4  12  19        3.58        5.54     14.21 o 
  -5  13  19       50.95       -9.60     21.84 o 
  -3  13  19       18.62       31.18     21.58 o 
  -1  13  19       42.52      -20.69     20.69 o 
   1  13  19       14.20       21.73     14.14 o 
 -12   0  20       90.29       82.20     18.94 o 
 -10   0  20      109.10      139.87     13.40 o 
  -8   0  20        2.73        8.15      8.15 o 
  -6   0  20      801.09      868.39     17.49 o 
  -4   0  20      132.56      152.71      7.59 o 
  -2   0  20      135.47      182.70     10.49 o 
   0   0  20       76.98       98.49      9.60 o 
   2   0  20      113.33      127.63     10.79 o 
   4   0  20       27.33        5.25      8.15 o 
   6   0  20       59.54       54.77     10.20 o 
   8   0  20       67.95       84.50     25.93 o 
  10   0  20       52.86       52.17     18.94 o 
 -13   1  20       70.68       70.29     18.64 o 
 -11   1  20       37.86       58.08     16.89 o 
  -9   1  20       17.05       29.47     11.72 o 
  -7   1  20       41.29       57.30      8.33 o 
  -5   1  20       55.79       53.21      7.70 o 
  -3   1  20       41.96       52.28      6.03 o 
  -1   1  20      123.38      147.24     10.64 o 
   1   1  20       55.39       59.80      9.27 o 
   3   1  20        8.49       18.31      9.56 o 
   5   1  20      157.99      163.28     14.44 o 
   7   1  20       62.83       74.98     18.90 o 
   9   1  20        3.56       -1.64     21.88 o 
 -12   2  20       60.52       59.05     20.06 o 
 -10   2  20       64.11       75.16     18.60 o 
  -8   2  20       64.79       62.10     10.16 o 
  -6   2  20      223.64      209.01      9.45 o 
  -4   2  20      336.59      377.30     10.31 o 
  -2   2  20       73.28       70.55      8.15 o 
   0   2  20       22.65       43.98      9.49 o 
   2   2  20        0.18       13.40      9.27 o 
   4   2  20       32.65       14.07      9.45 o 
   6   2  20       51.63       57.82     12.35 o 
   8   2  20      185.53      185.64     25.00 o 
  10   2  20       12.93       40.89     27.80 o 
 -13   3  20        3.54       10.16     20.65 o 
 -11   3  20       45.65       69.10     16.82 o 
  -9   3  20       25.01        1.67     12.24 o 
  -7   3  20       51.05       47.07      7.93 o 
  -5   3  20       31.44       37.92      8.26 o 
  -3   3  20       32.41       54.77      7.52 o 
  -1   3  20       39.46       51.24      9.41 o 
   1   3  20       32.89       41.53     10.20 o 
   3   3  20        6.83       -6.70     11.20 o 
   5   3  20       55.77       59.01     11.61 o 
   7   3  20       96.56      120.15     27.35 o 
   9   3  20       15.54        8.37     28.95 o 
 -12   4  20       13.81       28.02     19.57 o 
 -10   4  20      141.86      139.35     14.29 o 
  -8   4  20      117.33       89.15     11.35 o 
  -6   4  20       13.27        6.29      7.40 o 
  -4   4  20       69.62       77.84      7.81 o 
  -2   4  20       12.27       19.20      7.78 o 
   0   4  20        1.57       -2.90      8.22 o 
   2   4  20       43.83       59.46      8.86 o 
   4   4  20       34.99       45.28     11.50 o 
   6   4  20      129.41      188.32     21.21 o 
   8   4  20      100.04      138.12     28.69 o 
 -11   5  20       25.08      -20.24     21.77 o 
  -9   5  20       15.73       11.91     10.57 o 
  -7   5  20       37.55       31.22     10.79 o 
  -5   5  20       72.07       61.99      8.93 o 
  -3   5  20       14.99       10.42      9.27 o 
  -1   5  20       45.30       37.40      8.78 o 
   1   5  20        0.03       -6.47      7.78 o 
   3   5  20        2.63       -7.29      9.23 o 
   5   5  20      342.89      412.69     22.25 o 
   7   5  20       99.11      128.97     17.19 o 
   9   5  20        3.29        4.47     22.18 o 
 -12   6  20       13.78      -13.40     18.94 o 
 -10   6  20       20.27       16.93     16.22 o 
  -8   6  20       92.95       59.35     20.06 o 
  -6   6  20       13.56       13.25     10.87 o 
  -4   6  20       61.16       61.14      9.45 o 
  -2   6  20       48.04       52.43      9.75 o 
   0   6  20        7.54       -2.34      7.18 o 
   2   6  20       45.02       31.33     11.72 o 
   4   6  20      461.62      587.54     22.62 o 
   6   6  20       16.26       22.36     15.37 o 
   8   6  20       26.89       23.93     22.36 o 
 -11   7  20       19.53       -0.26     14.55 o 
  -9   7  20       38.28       34.16     21.40 o 
  -7   7  20      191.61      225.56     21.28 o 
  -5   7  20       62.86       66.27     16.89 o 
  -3   7  20        1.57       -7.52      7.52 o 
  -1   7  20       22.37       23.03     11.27 o 
   1   7  20       25.56       18.23     10.53 o 
   3   7  20       34.50       49.04     11.72 o 
   5   7  20      144.90      197.62     20.02 o 
   7   7  20        9.79       26.90     16.48 o 
 -10   8  20        9.35       19.24     20.09 o 
  -8   8  20       28.44       11.09     16.89 o 
  -6   8  20       38.58       74.60     23.59 o 
  -4   8  20       23.79        5.10     13.43 o 
  -2   8  20       17.23       14.36      9.04 o 
   0   8  20        2.59        5.69     10.46 o 
   2   8  20       79.59       61.10     12.28 o 
   4   8  20      187.72      234.90     23.89 o 
   6   8  20        1.94        4.69     20.54 o 
  -9   9  20       11.58       27.98     19.53 o 
  -7   9  20        1.54        9.34     17.49 o 
  -5   9  20        2.33       24.41     17.82 o 
  -3   9  20       22.16       28.54     14.14 o 
  -1   9  20       48.17       50.87     15.93 o 
   1   9  20       64.10       77.77     12.84 o 
   3   9  20       85.45       68.61     16.74 o 
   5   9  20        5.66      -13.84     19.61 o 
  -8  10  20        4.66      -24.48     24.48 o 
  -6  10  20      270.65      284.43     22.14 o 
  -4  10  20      128.60      126.96     21.06 o 
  -2  10  20      193.61      224.08     19.35 o 
   0  10  20      225.39      232.45     18.79 o 
   2  10  20       80.04      103.85     15.14 o 
   4  10  20       15.84      -13.13     16.82 o 
  -5  11  20       19.16       -0.60     19.83 o 
  -3  11  20       11.48        9.86     19.39 o 
  -1  11  20       18.07       28.54     15.26 o 
   1  11  20       99.75      113.38     19.53 o 
   3  11  20       23.74       12.35     19.76 o 
  -2  12  20       63.17       73.30     24.37 o 
   0  12  20       58.73       64.93     17.71 o 
 -11   1  21       53.77       61.54     19.20 o 
  -9   1  21       19.29       32.45     13.43 o 
  -7   1  21       78.44       77.54     10.87 o 
  -5   1  21       36.25       47.67      7.59 o 
  -3   1  21       49.54       68.54      9.12 o 
  -1   1  21       16.69       20.13      9.08 o 
   1   1  21        8.81       -1.45      8.22 o 
   3   1  21       63.34       69.99     11.65 o 
   5   1  21        5.87       -2.12     12.95 o 
   7   1  21        8.32        9.30     20.99 o 
 -10   2  21       39.37       44.28     14.96 o 
  -8   2  21       87.88      107.42     12.02 o 
  -6   2  21      147.32      130.05      9.41 o 
  -4   2  21       73.77       83.39      8.71 o 
  -2   2  21       90.27       81.38      9.86 o 
   0   2  21      177.96      205.21     11.31 o 
   2   2  21       10.24       -5.77     11.09 o 
   4   2  21       73.16      124.50     13.84 o 
   6   2  21       34.14       60.32     21.80 o 
   8   2  21       12.51        5.10     21.47 o 
 -11   3  21      102.99       75.09     21.40 o 
  -9   3  21      120.71      133.84     15.74 o 
  -7   3  21        3.39       -7.00      7.00 o 
  -5   3  21      161.06      141.32     10.83 o 
  -3   3  21       47.55       39.93      8.15 o 
  -1   3  21       41.78       45.21      9.45 o 
   1   3  21        0.20       -5.69      8.48 o 
   3   3  21       87.84      111.26     11.16 o 
   5   3  21       17.01        3.24     16.63 o 
   7   3  21       17.44       10.34     26.38 o 
 -10   4  21       34.50       11.35     15.03 o 
  -8   4  21       45.65       37.28     12.99 o 
  -6   4  21        9.65       -7.67     11.87 o 
  -4   4  21       13.71        7.29      8.93 o 
  -2   4  21       50.10       49.45      9.19 o 
   0   4  21       81.30       67.65      9.45 o 
   2   4  21       28.41       39.59     11.61 o 
   4   4  21        1.75        3.53     12.54 o 
   6   4  21      100.69       96.11     17.71 o 
   8   4  21        1.83       17.27     18.49 o 
  -9   5  21       74.36       78.03     15.44 o 
  -7   5  21       89.11      111.48     11.87 o 
  -5   5  21       14.90        1.64     12.28 o 
  -3   5  21        8.96       12.47      9.30 o 
  -1   5  21       21.99       19.57     11.01 o 
   1   5  21       50.69       43.54     10.23 o 
   3   5  21        9.60        7.33     10.05 o 
   5   5  21       36.25       15.85     13.40 o 
   7   5  21       15.29       -0.52     15.00 o 
 -10   6  21       33.21       50.12     17.19 o 
  -8   6  21        3.87       -4.43     18.46 o 
  -6   6  21       15.47       15.07     11.57 o 
  -4   6  21       12.48       49.53     13.51 o 
  -2   6  21        3.71       -7.22      7.22 o 
   0   6  21       43.30       43.01     10.94 o 
   2   6  21        3.99       18.90     13.06 o 
   4   6  21        6.81       -5.10     11.87 o 
   6   6  21       13.29       34.16     15.29 o 
  -9   7  21       69.07      119.96     30.96 o 
  -7   7  21       16.21       -8.33     17.19 o 
  -5   7  21       22.20       22.88     14.77 o 
  -3   7  21       28.52       31.52     17.75 o 
  -1   7  21        1.41       -7.67     10.01 o 
   1   7  21       14.80       30.07     10.98 o 
   3   7  21       27.00       39.89     15.00 o 
   5   7  21       14.06        8.33     15.70 o 
  -8   8  21       24.26       50.27     22.96 o 
  -6   8  21       33.97       23.03     12.24 o 
  -4   8  21       19.19        5.62     16.30 o 
  -2   8  21        4.19        6.70     14.29 o 
   0   8  21       23.18        7.40     12.43 o 
   2   8  21       50.45       82.57     13.99 o 
   4   8  21        9.43      -14.62     18.98 o 
  -5   9  21      149.25      162.38     19.16 o 
  -3   9  21       99.65      115.09     18.46 o 
  -1   9  21        3.31        7.37     14.36 o 
   1   9  21       85.78       96.89     14.59 o 
   3   9  21       66.78       80.97     14.03 o 
  -4  10  21        5.08      -14.36     18.90 o 
  -2  10  21        1.91       15.14     17.71 o 
   0  10  21       11.86       17.00     13.43 o 
 -10   0  22       47.68       92.95     24.78 o 
  -8   0  22      254.70      259.95     17.19 o 
  -6   0  22      177.18      197.58     22.44 o 
  -4   0  22      125.81       97.90     10.20 o 
  -2   0  22      178.37      185.04     11.35 o 
   0   0  22       17.66       39.03      8.74 o 
   2   0  22       24.90       20.09     11.94 o 
   4   0  22       28.84       28.28     10.20 o 
   6   0  22        0.22       12.24     19.53 o 
  -9   1  22       12.25       20.50     14.25 o 
  -7   1  22      204.99      213.92     17.60 o 
  -5   1  22      642.88      690.68     25.04 o 
  -3   1  22      491.82      519.07     16.74 o 
  -1   1  22      102.65      115.72     10.79 o 
   1   1  22      106.62      127.29     11.68 o 
   3   1  22      394.06      430.18     18.05 o 
   5   1  22      117.86      103.22     16.37 o 
  -8   2  22       14.32       16.89     16.52 o 
  -6   2  22       23.10       23.11     14.77 o 
  -4   2  22       18.96       -9.04      9.04 o 
  -2   2  22       19.73       28.06     10.49 o 
   0   2  22        1.46       -0.71     11.16 o 
   2   2  22        5.01       11.39     12.61 o 
   4   2  22        0.41      -11.68     14.25 o 
   6   2  22       18.34       10.49     18.53 o 
  -9   3  22       84.21       69.36     15.74 o 
  -7   3  22       58.56       61.47     15.48 o 
  -5   3  22       17.94       27.01     11.35 o 
  -3   3  22        0.89        2.27     10.31 o 
  -1   3  22        2.90        0.26     11.31 o 
   1   3  22        1.61        4.50     14.44 o 
   3   3  22        5.23        1.90      9.45 o 
   5   3  22       33.00       36.32     14.55 o 
  -8   4  22       88.34       71.40     12.69 o 
  -6   4  22       24.36       13.17     14.36 o 
  -4   4  22        9.47       39.22     12.24 o 
  -2   4  22        9.76      -11.68     12.61 o 
   0   4  22        2.69       -2.12     10.01 o 
   2   4  22       48.96       38.74     11.35 o 
   4   4  22       13.99       21.58     14.96 o 
  -7   5  22       39.85       50.79     15.37 o 
  -5   5  22       14.07       14.10     13.17 o 
  -3   5  22       86.89       76.87     14.85 o 
  -1   5  22        8.84        7.48     11.94 o 
   1   5  22      118.50      114.98     12.61 o 
   3   5  22      216.47      164.47     15.37 o 
   5   5  22       99.59      111.52     20.87 o 
  -6   6  22       11.66       24.82     13.73 o 
  -4   6  22       39.75       16.04     12.99 o 
  -2   6  22        0.54        6.66     17.45 o 
   0   6  22        6.88        0.19     12.65 o 
   2   6  22       52.66       77.51     12.58 o 
   4   6  22        4.83        1.04     16.93 o 
  -5   7  22        1.24       11.50     16.41 o 
  -3   7  22        2.82       20.47     14.73 o 
  -1   7  22      113.40      154.68     16.30 o 
   1   7  22      233.43      245.73     18.90 o 
  -4   8  22       11.40      -30.03     30.03 o 
  -2   8  22       33.48       45.10     20.58 o 
   0   8  22        7.03       11.01     17.60 o 
  -5   1  23       39.25       22.40     16.89 o 
  -3   1  23       33.71       24.33     11.20 o 
  -1   1  23        1.69       -5.43     13.02 o 
   1   1  23       20.40       26.08     11.94 o 
   3   1  23       45.26       49.71     13.92 o 
  -6   2  23       84.06       83.16     23.29 o 
  -4   2  23       70.73       58.87     17.71 o 
  -2   2  23       96.40       88.11     12.17 o 
   0   2  23      127.05      194.68     15.59 o 
   2   2  23       67.95       79.14     12.58 o 
  -5   3  23       45.74       36.02     17.19 o 
  -3   3  23       10.33       -1.75     16.74 o 
  -1   3  23        7.15      -11.35     12.99 o 
   1   3  23       40.72       39.48     13.21 o 
  -4   4  23       44.08       51.87     15.14 o 
  -2   4  23      266.96      319.55     21.25 o 
   0   4  23      222.30      233.90     16.78 o 
  -3   5  23       16.47       35.87     23.55 o 
  -1   5  23       36.61       29.84     17.93 o 
                                                 
